# Supplementary material for: Common ground on immune infiltration landscape and diagnostic biomarkers in diabetes-complicated atherosclerosis: an integrated bioinformatics analysis
Source: Front Endocrinol (Lausanne). 2024 Jul 31;15:1381229. doi: 10.3389/fendo.2024.1381229 (PMC11323117; doi:10.3389/fendo.2024.1381229)
Supplement: Supplementary file 2 [file Table_1.xlsx]

## Sheet: Sheet2
	Supplementary Table 1. The primer sequences used in qRT-PCR experiments.
	Name	primer sequences (5’–3’)
	TYROB forward	GCCTTCTGTTCCTTCCTGTCCT
	TYROBP reverse	CAGGGCAATCAGCAGAGTCAA
	IL1B forward	TCAAATCTCGCAGCAGCACATC
	IL1B reverse	CGTCACACACCAGCAGGTTATC
	C1QA forward	TCACCAACCAGGAGAGTCCA
	C1QA reverse	CACCTGAAAGAGCCCCTTGT
	CCR5 forward	CTGTCATCTATGCCTTTGTTGGA
	CCR5 reverse	AGCTTGCACGATCAGGATTGTCT
	C1QC forward	GCCGATACAAACAGAAGCACCA
	C1QC reverse	AACTTCCCTGTGCTTGGGTTGT
	MSR1 forward	GAGGAACGTGTGTACAAAGTATCAG
	MSR1 reverse	CACCTTTAACACCTGGAATACCTCT
	GAPDH forward	CCTCGTCCCGTAGACAAAATG
	GAPDH reverse	TGAGGTCAATGAAGGGGTCGT
