# Supplementary material for: Common ground on immune infiltration landscape and diagnostic biomarkers in diabetes-complicated atherosclerosis: an integrated bioinformatics analysis
Source: Front Endocrinol (Lausanne). 2024 Jul 31;15:1381229. doi: 10.3389/fendo.2024.1381229 (PMC11323117; doi:10.3389/fendo.2024.1381229)
Supplement: Supplementary file 3 [file Table_2.xlsx]

## Sheet: Sheet2
	Supplementary Table 2. The details information of differentially expressed genes in T2DM (GSE159984).
	Gene id	logFC	P.Value	adj.P.Val
	SIRPB1	2.57418	1.26097e-09	2.20658e-05
	CHI3L1	1.73499	3.51077e-08	0.000130892
	RGS1	1.1625	9.27859e-08	0.000213928
	ALOX5AP	1.23076	8.63385e-08	0.000213928
	IAPP	-1.69712	1.51874e-07	0.000295294
	FFAR4	-1.20624	1.78584e-07	0.000312504
	PLEK	1.14757	3.46791e-07	0.000342846
	IL1B	1.25491	2.56462e-07	0.000342846
	HAVCR2	1.14271	2.57943e-07	0.000342846
	CTSV	-1.01216	3.52662e-07	0.000342846
	PCSK9	-1.07914	2.43999e-07	0.000342846
	ASCL2	-1.74153	3.11534e-07	0.000342846
	HLA-C	-2.6188	2.87476e-07	0.000342846
	AC079776.7	-2.36999	3.42719e-07	0.000342846
	FASN	-1.19407	6.71686e-07	0.000618623
	CPXM2	1.5905	8.12696e-07	0.000711068
	TYROBP	1.06003	9.14749e-07	0.000762247
	BPIFB1	1.5101	1.10734e-06	0.000880785
	PPP1R16B	1.29782	1.24404e-06	0.000907058
	SLC2A2	-1.4421	1.22131e-06	0.000907058
	SLA	1.33407	1.47791e-06	0.000957851
	OLR1	1.03786	1.41584e-06	0.000957851
	GABRA2	-1.99139	1.58887e-06	0.000992987
	IL24	1.61241	1.96852e-06	0.0011112
	SLCO2B1	1.68316	2.40267e-06	0.0012366
	PRKCB	1.6407	2.51069e-06	0.00125527
	PAX4	-1.80052	2.5995e-06	0.00126357
	CD86	1.45377	3.6278e-06	0.00162777
	MAFA	-1.26994	4.50836e-06	0.00192419
	C1QL1	-1.10579	4.67317e-06	0.00194704
	APOD	1.18408	4.87226e-06	0.00198278
	LRFN2	-1.20686	5.01824e-06	0.00199578
	SFRP4	1.54277	5.33344e-06	0.00202891
	FYB1	1.18243	5.62307e-06	0.00205987
	LAPTM5	1.02442	8.52646e-06	0.00292558
	HCN1	1.64105	9.87254e-06	0.00319925
	BPIFA1	2.38336	1.04492e-05	0.00326519
	MSR1	1.06105	1.07947e-05	0.00330666
	SIGLEC8	1.13904	1.178e-05	0.00337279
	TWIST1	1.16048	1.195e-05	0.00337279
	CD209	1.16703	1.2566e-05	0.00338297
	C3AR1	1.30285	1.22281e-05	0.00338297
	RPH3A	-1.26168	1.31585e-05	0.00348881
	EDNRB	1.1625	1.34037e-05	0.00350078
	PTCHD1	1.2567	1.38319e-05	0.00355947
	C19orf59	1.68145	1.46166e-05	0.00362241
	CD300LF	1.24206	1.46939e-05	0.00362241
	RBP4	-1.05838	1.50317e-05	0.00365334
	CD52	1.31982	1.64545e-05	0.00389105
	ADAMTS3	1.21244	1.78067e-05	0.00409999
	SERPINB3	1.73518	1.98199e-05	0.00439023
	RP11-352E6.2	-1.68409	1.96296e-05	0.00439023
	DCN	1.11194	2.05208e-05	0.00448867
	TDO2	1.42402	2.09073e-05	0.00450869
	BMP3	1.20724	2.13853e-05	0.00450869
	GREM2	-1.27581	2.63497e-05	0.00494738
	GIMAP5	1.0135	2.56934e-05	0.00494738
	MMP2	1.20804	3.53704e-05	0.00625199
	MMP1	1.00708	3.59824e-05	0.00629656
	GBP5	1.12161	3.73988e-05	0.00641609
	VSIG4	1.71779	3.85602e-05	0.00654945
	CLDN6	-1.07241	4.28227e-05	0.00713672
	SLC26A4	1.00271	4.99846e-05	0.00797244
	AQP9	1.22293	5.1349e-05	0.0080951
	CDH17	-1.14542	5.98984e-05	0.00880808
	FPR1	1.33559	5.95312e-05	0.00880808
	CLEC7A	1.02236	6.50883e-05	0.00893695
	C1QA	1.30006	8.08421e-05	0.0104396
	FTCD	-1.50092	8.35442e-05	0.0105938
	CCR5	1.01054	8.85515e-05	0.0110636
	CMKLR1	1.26427	8.91494e-05	0.0110636
	SIK1	-1.06544	9.21873e-05	0.011281
	C1QC	1.14419	9.56991e-05	0.0116294
	GPNMB	1.01566	9.7384e-05	0.0117526
	GATAD2B	1.43454	9.8976e-05	0.0117822
	DNASE1L3	1.32435	9.83148e-05	0.0117822
	C1orf162	1.03059	0.00010891	0.0128771
	MUC5B	-1.71306	0.000114201	0.0130614
	DKK1	-1.32195	0.000129456	0.0144252
	IL2RA	1.3085	0.000137919	0.0149903
	TFEC	1.14911	0.000165436	0.0169297
	SLC24A2	1.2545	0.000168273	0.0171198
	CLEC5A	1.1376	0.000170439	0.017214
	CYP1A1	1.24345	0.000174492	0.0173438
	ARHGEF26	-1.18489	0.000183434	0.0178328
	TEX12	1.1286	0.000184925	0.0178784
	MMP3	1.28034	0.000189617	0.0181317
	LPL	1.01935	0.000188929	0.0181317
	WAS	1.39218	0.000195757	0.0183185
	AMICA1	1.52929	0.000194767	0.0183185
	GPR34	1.05405	0.000229744	0.0202024
	HGF	1.08609	0.000243955	0.0208243
	PDCD1LG2	1.18043	0.000259254	0.0217066
	GPR84	1.05247	0.000289401	0.0234455
	FCRLA	1.1899	0.000298745	0.024091
	HHATL	-1.00354	0.000325724	0.0253326
	EPN3	-1.03014	0.000336664	0.0256143
	SLC38A8	1.22611	0.000388383	0.0281358
	SERPINB4	1.37534	0.000409563	0.0291339
	RP11-467L13.5	-1.83505	0.000447271	0.0308941
	CSF3	1.61975	0.00045661	0.0309698
	MMP19	1.18576	0.000459049	0.0310151
	LRRC15	1.36861	0.000517095	0.0334267
	C8B	1.08989	0.000528131	0.033636
	CH25H	1.24419	0.000528596	0.033636
	PI15	1.06176	0.000544444	0.0342706
	CHL1	-1.11866	0.000580247	0.0351778
	AMBN	1.09571	0.000652477	0.0373127
	SLC5A4	-1.19812	0.000665214	0.0377941
	FGR	1.20856	0.000680583	0.0383642
	AC013271.3	1.23079	0.000714579	0.0395709
	PSG8	-1.12739	0.000840692	0.0437835
	SLAMF9	1.30798	0.000888049	0.0450705
	S100P	1.4877	0.000916291	0.046208
	PIK3CG	1.09234	0.000934552	0.0467249
	LSP1	1.01839	0.00100352	0.0496588
