# Supplementary material for: Common ground on immune infiltration landscape and diagnostic biomarkers in diabetes-complicated atherosclerosis: an integrated bioinformatics analysis
Source: Front Endocrinol (Lausanne). 2024 Jul 31;15:1381229. doi: 10.3389/fendo.2024.1381229 (PMC11323117; doi:10.3389/fendo.2024.1381229)
Supplement: Supplementary file 4 [file Table_3.xlsx]

## Sheet: Sheet2
	Supplementary Table 3. The details information of differentially expressed genes in AS (GSE100927).
	Gene id	logFC	AveExpr	P.Value	adj.P.Val
	PHYHIP	-1.60452	4.67459	7.55e-22	2.31e-17
	PI16	-3.88435	6.73995	3.81e-21	5.83e-17
	CHRDL1	-1.90802	4.78332	4.85e-20	3.7e-16
	HTRA3	-1.51546	4.82226	1.79e-19	1.04e-15
	RAB7B	1.20409	6.86004	2.26e-19	1.04e-15
	TRGV7	1.12463	5.13044	2.91e-19	1.04e-15
	CNTN4	-1.25808	4.38586	3.06e-19	1.04e-15
	ABCA8	-1.50182	4.88915	8.89e-19	2.72e-15
	MMP7	4.06269	7.38798	1.25e-18	3.48e-15
	CSK	1.01507	6.47175	1.58e-18	4.02e-15
	ASPHD1	1.81479	5.97875	1.92e-18	4.5e-15
	PLEK2	1.64257	5.81692	2.5e-18	5.44e-15
	CXCR7	-1.4522	8.39774	2.67e-18	5.44e-15
	PLP1	-1.23662	4.22396	3.58e-18	5.47e-15
	ADCY7	1.14239	6.32542	4.83e-18	6.44e-15
	AKAP12	-1.40712	6.32613	4.84e-18	6.44e-15
	C3orf70	-1.49619	4.74844	6.03e-18	7.67e-15
	ANGPTL1	-1.273	4.90826	7.45e-18	8.59e-15
	WNT11	-1.55499	4.60563	7.59e-18	8.59e-15
	BLNK	1.18805	5.70638	8.12e-18	8.82e-15
	CYTH4	1.26028	6.84773	8.37e-18	8.82e-15
	ITGAM	1.77128	7.29114	9.42e-18	9.59e-15
	SPON1	-2.69322	5.72008	1.24e-17	1.18e-14
	DNAJB5	-1.37179	7.69188	1.36e-17	1.26e-14
	SCARA5	-2.00968	5.35254	1.89e-17	1.62e-14
	TNNT3	-1.02818	4.4477	1.91e-17	1.62e-14
	PACSIN3	-1.10071	4.58705	2.17e-17	1.79e-14
	MMP9	4.2425	10.0268	2.26e-17	1.81e-14
	CFL2	-1.21462	5.82051	2.48e-17	1.94e-14
	PARP12	1.06814	7.14508	2.78e-17	2.12e-14
	CDKN2A	1.44509	6.33003	3.5e-17	2.51e-14
	DES	-2.40892	7.62914	3.53e-17	2.51e-14
	LRRN4CL	-1.95173	5.08685	4.29e-17	2.89e-14
	NAP1L5	-1.11653	5.71966	4.29e-17	2.89e-14
	FERMT2	-1.24798	6.69716	4.35e-17	2.89e-14
	GPR65	1.43935	6.42836	4.65e-17	3e-14
	PTPLA	-1.43108	5.72501	4.71e-17	3e-14
	CSTB	1.61518	10.1401	4.9e-17	3.06e-14
	GALNTL1	-1.32875	5.69008	5.98e-17	3.65e-14
	FAM49B	1.11659	7.76349	6.42e-17	3.77e-14
	LOC100507150	-2.09589	4.94241	6.56e-17	3.78e-14
	DOK1	1.00238	8.2132	7.48e-17	4.18e-14
	FSTL3	-1.42973	7.0723	7.52e-17	4.18e-14
	DDX60L	1.27797	6.64481	8.35e-17	4.55e-14
	PPAPDC1A	1.67044	5.2847	8.69e-17	4.59e-14
	CITED4	-1.0019	7.88301	1.18e-16	5.61e-14
	FLNC	-1.6586	5.54608	1.31e-16	6e-14
	MATK	1.56753	5.64381	1.32e-16	6e-14
	VIT	-1.52218	4.39405	1.34e-16	6e-14
	PLIN4	-2.51843	5.08841	1.46e-16	6.32e-14
	IL17D	-1.66399	5.63145	1.49e-16	6.32e-14
	LPAR5	1.16559	5.15411	1.58e-16	6.46e-14
	BIN2	1.30919	5.82512	1.61e-16	6.46e-14
	XLOC_001215	1.36906	4.97953	1.7e-16	6.67e-14
	FAM180B	-1.91932	5.87265	1.83e-16	6.99e-14
	XLOC_l2_009273	1.0094	5.37102	2.1e-16	7.92e-14
	CDH19	-1.50076	4.60952	2.14e-16	7.96e-14
	VGLL3	-1.00831	5.95516	2.33e-16	8.59e-14
	LINC00312	-1.72782	6.61113	2.56e-16	9.31e-14
	PLCB4	-1.11049	4.3908	2.62e-16	9.42e-14
	RBPMS	-1.20713	6.08907	2.66e-16	9.44e-14
	AOX1	-1.65833	5.5099	2.7e-16	9.5e-14
	RAI2	-1.22634	6.30373	2.94e-16	1.01e-13
	TMEM86A	1.36338	5.41428	3.01e-16	1.02e-13
	LHFPL2	1.21776	8.57041	3.09e-16	1.04e-13
	CEBPE	1.30073	5.70287	3.14e-16	1.04e-13
	PRRX2	-1.11429	6.78461	3.24e-16	1.07e-13
	HMGA1P4	1.16017	5.75347	3.39e-16	1.1e-13
	FILIP1	-1.41464	5.32261	3.56e-16	1.15e-13
	RASL12	-1.556	5.50061	3.7e-16	1.18e-13
	NRIP3	1.01571	5.13344	4.04e-16	1.25e-13
	SFRP1	-2.35134	5.58284	4.53e-16	1.36e-13
	PVRL4	1.57333	5.55919	4.55e-16	1.36e-13
	PPARGC1B	1.17483	5.35253	5.01e-16	1.46e-13
	IGFBP6	-1.37519	8.46104	5.43e-16	1.55e-13
	PPP1R9A	-1.19849	4.3366	5.51e-16	1.56e-13
	DBN1	-1.05362	7.76246	5.78e-16	1.62e-13
	ADAMTS1	-1.5511	6.93495	6.06e-16	1.66e-13
	MYOCD	-1.64123	4.83816	6.32e-16	1.69e-13
	PIK3AP1	1.08648	5.12689	6.41e-16	1.69e-13
	FBLN1	-2.02688	8.08423	6.58e-16	1.72e-13
	IBSP	3.24479	6.3905	7.2e-16	1.86e-13
	MAPK13	1.52796	6.13421	7.35e-16	1.89e-13
	FBXO41	1.12491	6.64643	7.58e-16	1.93e-13
	MSX1	-1.09171	5.20801	7.65e-16	1.93e-13
	LOC100129846	-1.6263	6.41706	7.7e-16	1.93e-13
	LOC283050	1.46512	6.0879	7.87e-16	1.94e-13
	ADRA2C	-2.6536	7.06055	8.46e-16	2.07e-13
	TNNI2	1.31992	5.87942	8.92e-16	2.16e-13
	LPAR1	-1.03746	6.38316	9.79e-16	2.33e-13
	RYR2	-1.58374	4.91648	9.97e-16	2.33e-13
	C13orf33	-1.3786	8.81536	1e-15	2.33e-13
	C9orf167	1.06547	6.13517	1.09e-15	2.5e-13
	SEZ6L2	1.6774	6.055	1.16e-15	2.62e-13
	TIFAB	1.87774	5.39502	1.18e-15	2.63e-13
	KCNN4	1.88196	7.25473	1.2e-15	2.66e-13
	TPST2	1.18992	7.49472	1.22e-15	2.68e-13
	REEP1	-1.4901	5.35721	1.24e-15	2.69e-13
	CERS1	-1.1652	4.65477	1.3e-15	2.79e-13
	CACNB2	-1.02206	4.66402	1.32e-15	2.82e-13
	FAM71E1	-1.48882	6.12822	1.34e-15	2.85e-13
	NOD2	1.14238	6.34216	1.37e-15	2.87e-13
	TNF	1.65087	6.00755	1.55e-15	3.2e-13
	TC2N	-1.58718	5.80792	1.75e-15	3.57e-13
	DHRS9	1.86441	5.81979	1.86e-15	3.76e-13
	SMTN	-1.69138	7.06167	1.93e-15	3.87e-13
	CLEC4A	1.03389	6.47271	1.96e-15	3.92e-13
	APOD	-2.39257	5.04561	2.12e-15	4.16e-13
	FABP5	1.61528	8.30592	2.14e-15	4.17e-13
	SIGLEC15	1.509	6.76273	2.2e-15	4.23e-13
	LONRF2	-1.3044	4.90779	2.27e-15	4.3e-13
	MAPKAPK3	1.1856	7.62395	2.33e-15	4.4e-13
	SORBS1	-1.87455	6.81117	2.37e-15	4.44e-13
	SPARCL1	-1.6931	9.70151	2.45e-15	4.56e-13
	AMPH	-1.22683	4.44424	2.48e-15	4.59e-13
	IL1RN	2.11858	7.14573	2.72e-15	5e-13
	SYNC	-1.42998	7.12218	2.74e-15	5e-13
	COL4A4	-1.24408	6.79068	2.79e-15	5.04e-13
	TGFBR3	-1.01467	5.33005	2.97e-15	5.31e-13
	XLOC_008644	1.30217	5.25022	3.02e-15	5.36e-13
	ARHGAP30	1.15176	6.27614	3.87e-15	6.68e-13
	LOC100652963	-1.5955	6.48697	4.15e-15	7.05e-13
	PTPN22	1.06363	5.61102	4.33e-15	7.32e-13
	C21orf96	1.22245	5.63824	4.42e-15	7.38e-13
	SOCS2	-1.36446	7.07884	4.6e-15	7.56e-13
	TMEM51	1.51327	8.20545	4.81e-15	7.82e-13
	ZEB1	-1.23688	7.36772	5.02e-15	8.02e-13
	IL4I1	2.60059	8.619	5.27e-15	8.39e-13
	KCNIP3	-1.40809	5.32018	5.68e-15	8.77e-13
	PLCB2	1.61629	8.3256	5.69e-15	8.77e-13
	CNIH3	1.3439	5.56438	5.77e-15	8.86e-13
	HVCN1	1.05402	6.20952	5.99e-15	9.14e-13
	PLA2G2A	-4.10496	5.47237	6.06e-15	9.22e-13
	P2RX7	1.37258	5.99115	6.54e-15	9.7e-13
	MYOM1	-1.47842	5.958	6.88e-15	1e-12
	GPRC5A	-1.16797	4.46456	6.96e-15	1.01e-12
	XLOC_003228	1.10752	4.83785	7e-15	1.01e-12
	TNS1	-1.08624	7.79234	7.09e-15	1.01e-12
	MYOC	-2.65681	5.84609	7.09e-15	1.01e-12
	CTSB	1.63228	10.0206	7.28e-15	1.03e-12
	PTPN6	1.35291	6.26626	7.31e-15	1.03e-12
	EGR2	1.72936	7.31901	7.33e-15	1.03e-12
	TM4SF19	2.13211	5.83177	7.46e-15	1.04e-12
	OSR2	-1.36092	5.39987	7.96e-15	1.09e-12
	RIMBP3	1.03691	6.27812	8.11e-15	1.1e-12
	C13orf15	1.73144	8.21669	8.14e-15	1.1e-12
	NLRP12	1.41439	5.53852	8.77e-15	1.17e-12
	CTSZ	1.3006	7.00257	8.78e-15	1.17e-12
	RAB23	-1.04287	6.39012	9.15e-15	1.2e-12
	PLEKHO2	1.04238	8.51349	9.26e-15	1.2e-12
	LDOC1	-1.70327	8.56595	9.52e-15	1.23e-12
	MXRA7	-1.09227	7.08875	9.76e-15	1.25e-12
	GUCA2B	-1.40344	5.58627	9.9e-15	1.27e-12
	CD109	1.08944	7.72269	1e-14	1.27e-12
	TBC1D2	1.62532	8.56275	1.02e-14	1.29e-12
	NPR1	-1.71594	6.46015	1.05e-14	1.31e-12
	P2RY13	1.02759	4.8173	1.05e-14	1.32e-12
	ITGB7	1.79124	7.49803	1.07e-14	1.33e-12
	C11orf96	-1.66061	10.5865	1.07e-14	1.33e-12
	SGK223	1.29506	7.4107	1.15e-14	1.4e-12
	C16orf54	1.54795	6.60529	1.15e-14	1.4e-12
	CA2	1.9905	6.47821	1.16e-14	1.41e-12
	ABCC9	-1.24202	4.86026	1.17e-14	1.41e-12
	ACADL	-1.49805	5.1308	1.22e-14	1.45e-12
	FCGR3A	1.85178	9.29817	1.25e-14	1.49e-12
	CXCL14	-4.30378	6.29991	1.42e-14	1.67e-12
	NCEH1	1.1246	7.63793	1.46e-14	1.69e-12
	MARCKS	1.09572	9.06569	1.53e-14	1.76e-12
	NBLA00301	-2.0776	4.69601	1.56e-14	1.78e-12
	TFEC	1.32877	5.94028	1.56e-14	1.78e-12
	LPXN	1.05476	6.66059	1.67e-14	1.89e-12
	HCST	1.27853	9.2101	1.67e-14	1.89e-12
	YAP1	-1.3491	7.62747	1.71e-14	1.92e-12
	DEPTOR	1.04405	5.87252	1.93e-14	2.08e-12
	CARD9	1.03083	5.70414	1.94e-14	2.08e-12
	BAG2	-1.21525	6.78592	1.97e-14	2.11e-12
	DARC	-1.83645	5.72815	2.1e-14	2.22e-12
	XLOC_l2_013193	-1.51366	5.79679	2.37e-14	2.47e-12
	GAS2L3	1.18439	5.53317	2.4e-14	2.49e-12
	PAQR5	1.88968	5.88682	2.42e-14	2.51e-12
	HSPB7	-1.09726	5.07297	2.73e-14	2.78e-12
	HSPB2	-1.03685	8.14887	2.81e-14	2.83e-12
	SEMA3D	-1.86847	4.99163	2.82e-14	2.83e-12
	SEMA3B	-1.36576	7.11912	2.88e-14	2.87e-12
	PHGDH	-1.59662	6.12915	3.03e-14	2.99e-12
	TLR7	1.62875	6.50088	3.25e-14	3.15e-12
	CD36	1.77604	8.15136	3.29e-14	3.18e-12
	ALDH1L1	-1.78147	5.21481	3.32e-14	3.18e-12
	CD300A	1.58353	6.39445	3.32e-14	3.18e-12
	LOC645954	-1.20487	5.51934	3.34e-14	3.19e-12
	CCRL1	-1.25228	6.43227	3.42e-14	3.25e-12
	KLF9	-1.06538	8.32952	3.47e-14	3.29e-12
	RGS19	1.40607	7.89949	3.53e-14	3.32e-12
	FBLN5	-1.63793	8.97089	3.57e-14	3.35e-12
	PRUNE2	-1.40867	7.30511	3.67e-14	3.42e-12
	C16orf89	-1.86174	6.13056	3.72e-14	3.45e-12
	CCL4	2.50078	8.58151	3.77e-14	3.48e-12
	CCL3L3	2.37984	7.61235	3.97e-14	3.65e-12
	PTCRA	1.92015	6.13065	3.98e-14	3.65e-12
	KCNJ2	1.07419	5.91021	4.12e-14	3.75e-12
	CD180	1.15701	5.04419	4.2e-14	3.8e-12
	DAPP1	1.23577	5.74989	4.21e-14	3.8e-12
	NFIL3	-1.19499	7.56212	4.22e-14	3.8e-12
	LIMK1	1.23724	6.63445	4.35e-14	3.89e-12
	UNC93B1	1.13988	6.55478	4.37e-14	3.89e-12
	MMP12	3.37233	7.2972	4.42e-14	3.92e-12
	SKAP2	1.19914	7.32394	5.08e-14	4.43e-12
	TFPI2	-1.94909	6.60285	5.09e-14	4.43e-12
	CLDN23	1.1417	6.13289	5.11e-14	4.43e-12
	PCDH11X	-1.32386	4.30406	5.18e-14	4.49e-12
	SYNE2	-1.00002	6.9246	5.23e-14	4.5e-12
	CCR5	1.74618	7.61527	5.27e-14	4.52e-12
	MAP1B	-1.28934	6.69786	5.28e-14	4.52e-12
	PYDC1	1.03542	5.71859	5.3e-14	4.52e-12
	MREG	1.49048	5.4676	5.31e-14	4.52e-12
	IL11RA	-1.10404	6.89549	5.43e-14	4.6e-12
	MAFB	1.36308	9.14855	5.61e-14	4.68e-12
	PODN	-1.01835	4.75766	5.75e-14	4.76e-12
	RYR3	-1.43029	4.84509	5.87e-14	4.83e-12
	GMIP	1.28274	7.12564	6.2e-14	5.08e-12
	PALM	-1.61297	7.16192	6.24e-14	5.1e-12
	XLOC_001228	1.11009	4.83524	6.61e-14	5.34e-12
	STRA6	1.13515	4.96433	6.65e-14	5.36e-12
	FAM59A	-1.53007	6.19167	6.69e-14	5.38e-12
	PLAU	1.3471	8.01662	6.72e-14	5.38e-12
	HS3ST1	1.2831	6.48769	6.8e-14	5.44e-12
	LMCD1	-1.27137	8.74102	6.83e-14	5.45e-12
	NEURL3	1.20516	5.13409	6.89e-14	5.48e-12
	FERMT3	1.30682	6.9169	6.9e-14	5.48e-12
	C9orf139	1.02455	5.25302	6.98e-14	5.53e-12
	TEAD3	-1.1036	6.37925	7.04e-14	5.56e-12
	VAV1	1.409	7.45727	7.17e-14	5.62e-12
	TMOD1	-1.01372	5.23692	7.46e-14	5.77e-12
	AOC4	-1.27959	4.86021	7.7e-14	5.91e-12
	XLOC_l2_013301	1.59886	5.33313	7.7e-14	5.91e-12
	TNFAIP8L2	1.60223	6.78613	7.71e-14	5.91e-12
	PLA2G15	1.33643	9.46954	8.08e-14	6.12e-12
	C5orf20	1.54416	5.56702	8.24e-14	6.2e-12
	PTGS1	1.24869	6.13743	8.37e-14	6.27e-12
	HLA-DRB1	1.44	10.7208	9.4e-14	6.92e-12
	SIRPA	1.14148	8.10113	9.62e-14	7.05e-12
	STK10	1.25984	7.09814	1e-13	7.29e-12
	RBPMS2	-1.13152	4.5187	1.02e-13	7.36e-12
	DPP4	1.56939	6.24908	1.06e-13	7.57e-12
	SRMS	1.00779	5.57218	1.12e-13	7.87e-12
	SIGLEC9	1.00523	5.38487	1.14e-13	7.99e-12
	ELL2	-1.0104	8.28049	1.14e-13	7.99e-12
	NFIX	-1.0468	5.97441	1.15e-13	8e-12
	MYBPH	1.09189	5.15553	1.22e-13	8.47e-12
	TLR1	1.23363	7.15539	1.22e-13	8.47e-12
	HAND2	-2.34942	5.03077	1.26e-13	8.7e-12
	LAYN	-1.25743	6.52198	1.27e-13	8.77e-12
	APOBR	1.82216	6.93698	1.29e-13	8.85e-12
	SCRG1	-2.06108	7.1456	1.33e-13	9.09e-12
	IL21R	1.19336	5.60406	1.39e-13	9.39e-12
	SYNPO2	-1.36563	6.31959	1.41e-13	9.54e-12
	ST14	1.00771	6.77365	1.43e-13	9.64e-12
	KRT31	1.29042	5.46157	1.46e-13	9.81e-12
	WASF3	-1.02264	5.29741	1.47e-13	9.81e-12
	TIAM1	1.17705	6.73875	1.47e-13	9.81e-12
	HAVCR2	1.55177	6.46232	1.48e-13	9.83e-12
	PLXND1	1.10949	8.68107	1.56e-13	1.03e-11
	DIRAS1	1.42976	5.97821	1.63e-13	1.07e-11
	PDE8B	-1.81074	6.217	1.64e-13	1.07e-11
	FYB	1.51417	6.99159	1.66e-13	1.08e-11
	CHODL	-1.07107	4.9215	1.68e-13	1.09e-11
	PYCARD	1.39709	8.51415	1.81e-13	1.16e-11
	IRF8	1.56963	7.08022	1.84e-13	1.18e-11
	FCHO1	1.21971	6.50863	1.91e-13	1.22e-11
	FAM78A	1.4873	6.44482	1.97e-13	1.25e-11
	FGL2	-1.11278	6.30363	1.99e-13	1.26e-11
	TRPV2	1.29303	8.69027	2.02e-13	1.27e-11
	PDLIM3	-1.15452	7.4954	2.04e-13	1.29e-11
	LOC100507554	-1.35327	5.62774	2.07e-13	1.3e-11
	XLOC_003146	1.02138	4.95975	2.29e-13	1.41e-11
	GPR137B	1.14805	7.01891	2.31e-13	1.41e-11
	HK3	1.38161	5.79611	2.39e-13	1.45e-11
	KLHDC5	-1.02835	5.95191	2.41e-13	1.46e-11
	VIPR2	-1.03186	4.75539	2.47e-13	1.5e-11
	SMAD9	-1.23809	5.82854	2.53e-13	1.53e-11
	NPL	1.2467	6.86076	2.58e-13	1.55e-11
	NFKBIE	1.18862	7.82503	2.61e-13	1.56e-11
	LPP	-1.26692	6.43227	2.66e-13	1.58e-11
	TYROBP	1.69155	10.9242	2.66e-13	1.58e-11
	TRPM2	1.51638	6.44958	2.7e-13	1.59e-11
	AGTR1	-1.03368	4.14283	2.8e-13	1.64e-11
	NFATC4	-1.1267	5.73885	2.84e-13	1.65e-11
	BCAT1	1.19503	6.86508	2.85e-13	1.65e-11
	MNDA	1.43745	6.91894	2.86e-13	1.66e-11
	NGFR	-1.40333	4.81493	2.96e-13	1.71e-11
	PARM1	-1.31957	5.85157	2.99e-13	1.72e-11
	OAS1	1.25417	5.79251	3.04e-13	1.75e-11
	PID1	-1.0791	7.46365	3.12e-13	1.78e-11
	SGCE	-1.1572	7.43453	3.14e-13	1.79e-11
	NPR3	-1.10693	4.97955	3.19e-13	1.8e-11
	GALNT6	1.57288	6.36085	3.28e-13	1.84e-11
	XLOC_014161	1.03706	5.75221	3.29e-13	1.84e-11
	LYN	1.2151	7.97247	3.31e-13	1.85e-11
	SLC22A3	-1.30372	5.3643	3.35e-13	1.87e-11
	KIAA0226L	1.06936	6.08752	3.41e-13	1.9e-11
	HRK	1.77847	5.89866	3.46e-13	1.92e-11
	ACTG2	-1.29372	7.25439	3.47e-13	1.92e-11
	SELENBP1	-1.04335	7.37694	3.6e-13	1.97e-11
	C14orf132	-1.07956	6.16436	3.61e-13	1.97e-11
	LOC100505592	1.5695	6.37578	3.63e-13	1.98e-11
	IQGAP3	1.11973	5.80089	3.71e-13	2.01e-11
	CRISPLD2	-1.33676	4.66333	4.01e-13	2.15e-11
	SELPLG	1.07814	6.09522	4.23e-13	2.25e-11
	LOC283454	1.46895	5.18228	4.32e-13	2.29e-11
	FAM96A	1.06948	7.97687	4.34e-13	2.29e-11
	ITGAL	1.42215	6.36325	4.35e-13	2.29e-11
	CAMK2N1	-1.14937	5.99545	4.43e-13	2.33e-11
	HSPB6	-1.34286	5.6902	4.58e-13	2.39e-11
	DACT3	-1.69726	8.14986	4.6e-13	2.4e-11
	CNN1	-1.97927	9.76256	4.62e-13	2.4e-11
	XLOC_003784	-1.06856	4.35821	4.66e-13	2.41e-11
	CACNA2D4	1.22653	6.21425	4.73e-13	2.44e-11
	MXRA5	1.00494	5.55704	4.83e-13	2.48e-11
	LOC100506585	1.68722	6.34017	4.91e-13	2.52e-11
	LIMS3L	-1.05377	5.93921	4.97e-13	2.54e-11
	ITM2C	-1.26714	6.58662	5.1e-13	2.6e-11
	LILRB4	1.47536	6.66532	5.11e-13	2.6e-11
	PTGER4	1.08453	7.79035	5.36e-13	2.7e-11
	UAP1L1	1.12401	5.74865	5.38e-13	2.71e-11
	CORO1A	1.14291	7.09875	5.6e-13	2.8e-11
	FHL5	-1.4249	5.24475	5.73e-13	2.85e-11
	PAG1	1.08618	6.09478	5.76e-13	2.85e-11
	BTK	1.36708	6.45013	5.77e-13	2.85e-11
	NXPH3	-1.3712	5.87596	5.87e-13	2.9e-11
	SPINT1	1.2371	5.28056	5.93e-13	2.92e-11
	CD84	1.75395	6.7401	5.93e-13	2.92e-11
	LST1	1.34651	7.69364	6.13e-13	3e-11
	IL1B	2.02844	7.53393	6.16e-13	3.01e-11
	VAMP8	1.46585	10.2661	6.23e-13	3.03e-11
	CSF1R	1.38865	10.1858	6.32e-13	3.07e-11
	PTPN7	1.12289	5.63733	6.65e-13	3.19e-11
	LOC401093	-1.13683	4.63351	6.81e-13	3.25e-11
	SLC26A10	-1.13322	5.74189	6.81e-13	3.25e-11
	IQCJ-SCHIP1	-1.02485	6.11519	6.97e-13	3.31e-11
	BID	1.07578	7.57204	7.34e-13	3.45e-11
	EMR2	1.49071	6.63287	7.55e-13	3.54e-11
	LCP2	1.39574	7.28025	7.79e-13	3.64e-11
	C8orf84	-1.71084	5.86703	8.26e-13	3.84e-11
	RAMP1	-1.66773	8.91321	8.72e-13	4.01e-11
	PDE6G	1.82171	6.69599	9.34e-13	4.25e-11
	VAV3	1.35209	6.74257	9.38e-13	4.26e-11
	LOC100506897	1.18939	6.10105	9.71e-13	4.39e-11
	MECOM	-1.02592	5.51233	9.88e-13	4.44e-11
	MYEF2	-1.2184	5.58844	1.02e-12	4.59e-11
	CX3CR1	1.87955	6.91493	1.04e-12	4.64e-11
	HPSE2	-1.20858	4.24309	1.08e-12	4.79e-11
	NPC2	1.09062	10.8401	1.11e-12	4.9e-11
	MCAM	-1.30649	8.84405	1.13e-12	4.97e-11
	SLC15A3	1.56406	8.60498	1.14e-12	5.01e-11
	GFRA1	-1.36324	4.94831	1.16e-12	5.08e-11
	ITGA7	-1.33807	9.18148	1.21e-12	5.23e-11
	NRK	-1.0221	4.94358	1.22e-12	5.31e-11
	MIR100HG	-1.05959	6.59247	1.3e-12	5.56e-11
	LOC401317	-1.04344	4.55481	1.3e-12	5.56e-11
	ARHGAP25	1.52689	7.47361	1.32e-12	5.65e-11
	KANK1	-1.06851	6.37456	1.33e-12	5.68e-11
	FAM110A	1.09218	7.28488	1.38e-12	5.89e-11
	PFKFB4	1.03429	5.95195	1.4e-12	5.93e-11
	LILRA6	1.13257	6.77203	1.41e-12	5.94e-11
	SPP1	3.67363	10.9436	1.41e-12	5.95e-11
	TMEM100	-1.11822	4.55618	1.42e-12	5.97e-11
	OBFC2A	1.11562	7.28902	1.42e-12	5.98e-11
	LOC100288432	1.00117	5.11401	1.54e-12	6.35e-11
	CCR1	1.49305	7.87023	1.6e-12	6.56e-11
	SLC22A18AS	1.29873	5.75621	1.61e-12	6.6e-11
	SRRM4	-1.03806	4.43187	1.63e-12	6.69e-11
	SGK1	1.40452	9.11678	1.64e-12	6.7e-11
	HLA-DQB1	1.38764	8.82119	1.64e-12	6.72e-11
	CD14	1.22433	11.2207	1.65e-12	6.72e-11
	LINC00473	-1.00229	4.04365	1.66e-12	6.78e-11
	SASH3	1.29867	6.70319	1.69e-12	6.87e-11
	TRAF3IP3	1.55058	6.61037	1.71e-12	6.92e-11
	AXIN2	-1.04684	5.16102	1.75e-12	7.04e-11
	XLOC_013983	-1.92963	4.85973	1.82e-12	7.24e-11
	TREM1	1.47671	5.73452	1.83e-12	7.27e-11
	TACC2	-1.05478	6.22679	1.87e-12	7.41e-11
	TDO2	1.44	4.9631	1.91e-12	7.53e-11
	SYK	1.56994	7.50266	1.97e-12	7.75e-11
	ASCL2	1.28778	6.01559	1.98e-12	7.76e-11
	PLBD1	1.1855	8.47185	2.02e-12	7.9e-11
	HLA-DQB2	1.3863	7.56785	2.07e-12	8.06e-11
	EMILIN2	1.21179	9.25374	2.09e-12	8.12e-11
	RHOB	-1.26949	7.52606	2.12e-12	8.22e-11
	C3	-1.7768	6.94626	2.13e-12	8.25e-11
	CCR2	1.3211	6.0851	2.2e-12	8.48e-11
	CYBA	1.14618	8.85839	2.3e-12	8.77e-11
	COL4A3	-1.07671	4.50244	2.34e-12	8.93e-11
	LOC729468	-1.157	5.29929	2.39e-12	9.11e-11
	ARHGAP9	1.2721	7.39607	2.52e-12	9.53e-11
	COTL1	1.19083	8.28222	2.61e-12	9.85e-11
	PKD2	-1.07612	7.54496	2.64e-12	9.92e-11
	S100Z	1.08734	5.22305	2.75e-12	1.03e-10
	CTSL1P8	1.38019	8.35205	2.76e-12	1.03e-10
	KCNJ5	1.68146	5.7361	2.78e-12	1.04e-10
	LTB	1.49846	6.16057	2.8e-12	1.04e-10
	LGALS9C	1.44719	10.0974	2.8e-12	1.04e-10
	LOC100507008	-1.26116	4.67128	2.87e-12	1.06e-10
	LDB3	-1.12766	5.17176	2.93e-12	1.08e-10
	ACTN2	-1.05984	4.42215	2.94e-12	1.08e-10
	CSDC2	-1.1233	5.45703	2.95e-12	1.09e-10
	PERP	-1.03053	6.68624	3.09e-12	1.13e-10
	ADRBK2	1.08825	7.29579	3.13e-12	1.15e-10
	RAB42	2.03409	6.93218	3.16e-12	1.15e-10
	NFAM1	1.58563	7.37318	3.26e-12	1.18e-10
	ITM2A	-1.1769	7.16447	3.36e-12	1.21e-10
	LILRA4	1.51565	6.81531	3.38e-12	1.22e-10
	CYP27B1	1.15656	4.96457	3.41e-12	1.23e-10
	SRPK3	-1.01689	4.81692	3.44e-12	1.24e-10
	APBB1IP	1.28111	7.46701	3.47e-12	1.24e-10
	SPI1	1.51429	8.01809	3.5e-12	1.25e-10
	FNDC1	1.28027	6.69312	3.55e-12	1.26e-10
	GPX1	1.0231	10.9805	3.62e-12	1.28e-10
	PGM5	-1.17577	5.80278	3.76e-12	1.33e-10
	LGALS9	1.09735	6.21358	3.85e-12	1.35e-10
	SIGLEC7	1.13059	5.47535	3.96e-12	1.39e-10
	KCNE3	1.16333	6.00001	3.97e-12	1.39e-10
	LRRC33	1.16433	5.38116	3.98e-12	1.39e-10
	CCL3	2.72886	10.0013	4.03e-12	1.4e-10
	ADORA2B	1.19204	5.43609	4.15e-12	1.44e-10
	SLC37A2	1.47341	6.38122	4.31e-12	1.49e-10
	CSRP2	-1.27748	8.8464	4.38e-12	1.51e-10
	TXNDC3	1.07425	5.36007	4.44e-12	1.53e-10
	ANPEP	1.46621	6.2588	4.49e-12	1.54e-10
	SLAMF8	2.05764	8.42052	4.77e-12	1.62e-10
	ASPM	1.00374	5.30715	4.81e-12	1.63e-10
	MFNG	1.10626	6.72979	4.84e-12	1.63e-10
	MTUS2	-1.39893	4.74805	4.88e-12	1.64e-10
	SCHIP1	-1.12342	7.45629	4.91e-12	1.65e-10
	CD300C	1.13006	5.57965	4.99e-12	1.67e-10
	OSR1	-1.19774	4.64576	5.1e-12	1.7e-10
	CLEC5A	1.39837	5.46323	5.22e-12	1.74e-10
	IL2RG	1.2691	5.96652	5.28e-12	1.76e-10
	SUSD1	1.25505	7.02104	5.46e-12	1.8e-10
	IL17RD	-1.06991	4.9618	5.57e-12	1.84e-10
	TFCP2L1	1.20165	5.37514	5.86e-12	1.92e-10
	IL17B	-1.31367	4.86815	5.87e-12	1.92e-10
	LOC283174	-1.43705	5.77863	5.95e-12	1.94e-10
	BCL2A1	1.30506	7.21685	5.95e-12	1.94e-10
	HCK	1.11854	6.77555	6.15e-12	1.99e-10
	C1orf93	1.07073	7.60931	6.59e-12	2.11e-10
	DENND2D	1.51349	7.74004	6.64e-12	2.13e-10
	BATF	1.25416	7.60802	6.91e-12	2.2e-10
	CRTAM	1.08622	5.01841	6.95e-12	2.21e-10
	CD52	1.79186	9.46982	6.98e-12	2.22e-10
	KCNJ8	-1.34609	5.49029	7.37e-12	2.32e-10
	XLOC_009685	-1.06743	4.96055	7.41e-12	2.33e-10
	FCGR1B	1.64351	7.90684	7.45e-12	2.34e-10
	TAGLN	-1.22232	10.2264	7.48e-12	2.34e-10
	ELN	-1.35794	6.545	7.58e-12	2.36e-10
	PCDH11Y	-1.12191	4.31821	7.7e-12	2.4e-10
	IRF7	1.06663	8.14771	7.89e-12	2.45e-10
	PLD3	1.14773	8.57321	7.98e-12	2.47e-10
	LILRB1	1.57122	7.15947	8.2e-12	2.53e-10
	TTLL7	-1.20606	5.48956	8.39e-12	2.58e-10
	CAPG	1.90983	8.92029	8.51e-12	2.61e-10
	TMEM61	-1.20456	4.86582	8.6e-12	2.64e-10
	SLC29A3	1.48965	6.55855	8.82e-12	2.7e-10
	TSPAN7	-1.05666	5.16457	9.08e-12	2.77e-10
	UAP1	-1.01232	6.16641	9.36e-12	2.84e-10
	HAMP	1.89495	7.09735	1.05e-11	3.13e-10
	BTC	-1.37354	5.18919	1.09e-11	3.24e-10
	FIBIN	-1.50681	6.29721	1.09e-11	3.25e-10
	SMPX	-1.36263	4.61017	1.11e-11	3.29e-10
	SLC7A7	1.21667	7.79224	1.2e-11	3.55e-10
	MYO1F	1.43889	8.21354	1.21e-11	3.57e-10
	UCP2	1.6617	7.45617	1.23e-11	3.62e-10
	TMEM35	-1.20059	5.01363	1.3e-11	3.79e-10
	LGMN	1.27481	7.75456	1.34e-11	3.9e-10
	TUBB3	1.24716	6.51831	1.36e-11	3.94e-10
	GALNTL2	-1.37419	5.82935	1.37e-11	3.95e-10
	HMGA1	1.0209	6.63091	1.41e-11	4.05e-10
	CXCL16	1.22729	7.34714	1.45e-11	4.15e-10
	CTSS	1.32855	6.20662	1.46e-11	4.19e-10
	OLFML3	-1.14039	5.67232	1.52e-11	4.31e-10
	TIMP4	-1.56523	5.92748	1.53e-11	4.34e-10
	VNN1	1.47711	6.21096	1.55e-11	4.38e-10
	DRAM1	1.12436	8.33702	1.55e-11	4.39e-10
	TSPAN15	1.34022	5.42041	1.58e-11	4.45e-10
	HMHA1	1.20991	9.22178	1.59e-11	4.48e-10
	GADD45A	-1.00216	8.4394	1.62e-11	4.54e-10
	NCKAP1L	1.1217	6.1279	1.63e-11	4.55e-10
	FTL	1.15725	11.1394	1.63e-11	4.56e-10
	FBXO2	-1.09273	5.14868	1.65e-11	4.58e-10
	ADAP2	1.70686	8.64413	1.68e-11	4.64e-10
	TLR2	1.07335	8.09477	1.7e-11	4.69e-10
	NTN1	-1.63733	7.20843	1.71e-11	4.71e-10
	FOXC1	-1.164	7.79118	1.74e-11	4.77e-10
	MT1M	-1.5307	7.9462	1.79e-11	4.87e-10
	ALDH1B1	-1.13513	7.0094	1.82e-11	4.93e-10
	LY86	1.64848	8.30832	1.84e-11	4.97e-10
	DUSP26	-1.64696	7.90275	1.85e-11	4.99e-10
	KIAA1199	1.61829	5.4996	1.85e-11	5e-10
	CD82	1.05745	7.66593	1.87e-11	5.04e-10
	CD68	1.6288	9.03671	1.87e-11	5.04e-10
	CCRL2	1.20296	5.66506	1.96e-11	5.22e-10
	BEND5	-1.1151	5.72352	1.99e-11	5.29e-10
	LOC643988	1.11551	5.74479	2.02e-11	5.35e-10
	CTSD	1.56611	9.72146	2.04e-11	5.41e-10
	STAC3	1.40275	7.40931	2.06e-11	5.46e-10
	MEI1	1.36136	6.99128	2.24e-11	5.86e-10
	C4orf48	1.10147	8.26525	2.27e-11	5.92e-10
	ANKRD58	1.59632	6.60103	2.29e-11	5.96e-10
	CECR1	1.48574	8.67062	2.36e-11	6.13e-10
	CASQ1	-1.00159	4.34431	2.51e-11	6.44e-10
	LAPTM5	1.77011	8.86721	2.51e-11	6.45e-10
	NCF4	1.08545	7.03344	2.53e-11	6.48e-10
	ADAMTS9	-1.41559	6.79958	2.57e-11	6.58e-10
	S1PR3	-1.30595	7.4865	2.66e-11	6.76e-10
	MFSD1	1.02875	8.96914	2.66e-11	6.76e-10
	MSR1	1.35743	6.72542	3.11e-11	7.77e-10
	CCDC146	-1.41991	6.48775	3.12e-11	7.78e-10
	FGR	1.51416	8.97553	3.13e-11	7.8e-10
	OASL	1.13517	5.72234	3.18e-11	7.89e-10
	RGS5	-1.74233	9.1958	3.27e-11	8.07e-10
	SLC28A3	1.08827	4.51507	3.71e-11	9e-10
	IL18	1.24011	6.22499	3.75e-11	9.05e-10
	TREM2	1.98222	7.38207	3.88e-11	9.34e-10
	RNU105C	1.13436	4.89432	3.97e-11	9.53e-10
	NTRK3	-1.04483	6.22465	4.01e-11	9.62e-10
	MYL9	-1.30862	9.31895	4.25e-11	1.01e-09
	CNTN1	-1.01104	4.16473	4.31e-11	1.02e-09
	NCF2	1.39494	7.46567	4.39e-11	1.04e-09
	LILRB2	1.19776	8.06422	4.4e-11	1.04e-09
	ADAMTS14	1.39399	5.54091	4.44e-11	1.04e-09
	NCF1	1.33687	6.59687	4.49e-11	1.05e-09
	XLOC_l2_006821	1.78364	7.68315	4.53e-11	1.06e-09
	CMTM7	1.00001	6.97116	4.76e-11	1.11e-09
	PGR	-1.16626	5.26596	4.99e-11	1.15e-09
	CHI3L1	2.91455	8.19991	5.01e-11	1.15e-09
	LAIR1	1.30573	7.86576	5.1e-11	1.17e-09
	LOC100506115	1.14039	5.04469	5.32e-11	1.21e-09
	MILR1	1.23356	6.66936	5.42e-11	1.23e-09
	CCNB2	1.09934	5.51279	5.46e-11	1.24e-09
	AGRP	1.01194	5.01697	5.63e-11	1.27e-09
	XLOC_001855	1.20671	4.82565	5.85e-11	1.31e-09
	LIPE	-1.50844	6.35766	6.08e-11	1.36e-09
	TPM2	-1.28777	10.7938	6.27e-11	1.4e-09
	SLC25A4	-1.16296	7.90954	6.76e-11	1.49e-09
	SLCO2B1	1.39344	8.17409	6.92e-11	1.52e-09
	PPP2R2B	-1.07436	6.31563	7.1e-11	1.56e-09
	NEXN	-1.48968	7.60839	7.37e-11	1.61e-09
	DKFZp451A211	-1.15835	4.90699	7.85e-11	1.7e-09
	BAMBI	-1.32107	7.49303	8.14e-11	1.76e-09
	LIPA	1.65273	9.77499	8.54e-11	1.83e-09
	KCNK17	-1.68164	5.44241	8.74e-11	1.86e-09
	GPR84	1.12441	5.65442	8.9e-11	1.89e-09
	LILRB3	1.39854	8.11755	8.93e-11	1.89e-09
	CEBPA	1.73262	7.44111	9.21e-11	1.94e-09
	SRPX	-1.22263	6.70564	9.67e-11	2.03e-09
	BEX5	-1.2227	5.34076	9.92e-11	2.07e-09
	SLC38A7	1.03399	7.16546	1.01e-10	2.11e-09
	CASQ2	-1.45577	4.95211	1.06e-10	2.2e-09
	MYL2	-1.03392	5.1538	1.1e-10	2.26e-09
	MYO18B	-1.18056	4.68568	1.11e-10	2.27e-09
	CD248	-1.06777	6.07081	1.13e-10	2.3e-09
	FCGR2A	1.22258	8.52837	1.13e-10	2.31e-09
	XLOC_l2_000342	1.13192	5.13406	1.16e-10	2.36e-09
	PLD5	-1.01246	4.15685	1.17e-10	2.38e-09
	PLN	-1.52962	5.82939	1.2e-10	2.43e-09
	ITGA4	1.07154	5.84988	1.2e-10	2.43e-09
	HLA-DPA1	1.29489	10.3785	1.2e-10	2.43e-09
	SDIM1	-1.00812	4.22341	1.21e-10	2.44e-09
	GLA	1.10561	8.55406	1.23e-10	2.48e-09
	ADAM8	2.19994	9.39711	1.26e-10	2.54e-09
	MPEG1	1.1337	7.0212	1.27e-10	2.54e-09
	GULP1	-1.10591	6.01936	1.29e-10	2.57e-09
	IFI30	1.74428	10.6719	1.3e-10	2.61e-09
	CCL7	1.37752	5.2236	1.31e-10	2.61e-09
	MRVI1	-1.14627	9.05214	1.34e-10	2.66e-09
	FUCA1	1.43932	8.73592	1.34e-10	2.67e-09
	CRYAB	-1.18471	8.66818	1.35e-10	2.68e-09
	MIR143HG	-1.12448	7.0256	1.39e-10	2.75e-09
	CD53	1.50363	7.89787	1.46e-10	2.87e-09
	CDH3	1.06195	4.84337	1.48e-10	2.9e-09
	PDZRN4	-1.29907	4.9665	1.58e-10	3.08e-09
	MAPK4	-1.24896	4.42541	1.61e-10	3.14e-09
	CD83	1.75815	8.24373	1.61e-10	3.14e-09
	KLK1	1.27225	4.99164	1.62e-10	3.14e-09
	IFIT1	1.09931	7.79572	1.67e-10	3.23e-09
	RASSF4	1.06549	6.87099	1.7e-10	3.27e-09
	TMEM47	-1.30552	6.10709	1.79e-10	3.43e-09
	C15orf48	2.10279	7.54764	1.83e-10	3.5e-09
	FGD3	1.21468	6.76945	1.91e-10	3.63e-09
	LMOD1	-1.24253	6.40756	1.93e-10	3.67e-09
	TNFRSF21	1.26178	7.82179	2.02e-10	3.83e-09
	GPNMB	1.00999	7.50683	2.04e-10	3.86e-09
	C3AR1	1.14501	8.08017	2.11e-10	3.97e-09
	MYO1G	1.38214	6.38839	2.21e-10	4.13e-09
	LOC644189	1.08543	5.77145	2.24e-10	4.18e-09
	FBP1	1.89511	7.89763	2.34e-10	4.34e-09
	ACCN4	1.27105	7.6185	2.67e-10	4.91e-09
	GM2A	1.23036	8.26877	2.79e-10	5.08e-09
	HLA-DMA	1.34841	8.66548	2.93e-10	5.31e-09
	SNX10	1.15921	5.87562	2.99e-10	5.41e-09
	DPEP2	1.4919	6.32476	3.16e-10	5.69e-09
	MOXD1	1.41071	5.58916	3.19e-10	5.73e-09
	FAM107A	-1.17132	6.01691	3.27e-10	5.86e-09
	PLIN1	-1.15691	4.20055	3.36e-10	6.01e-09
	NPNT	-1.36106	7.33476	3.45e-10	6.15e-09
	RASAL3	1.38243	7.79234	3.48e-10	6.18e-09
	IGSF6	1.54523	6.49537	3.57e-10	6.32e-09
	TMEM200A	1.25683	6.50309	3.67e-10	6.47e-09
	MUSTN1	-1.21693	6.69321	3.76e-10	6.59e-09
	TSPAN8	-1.17617	4.78638	4.01e-10	7e-09
	TMC6	1.00163	6.49832	4.11e-10	7.16e-09
	SCIN	1.09975	5.20361	4.3e-10	7.45e-09
	MAN2B1	1.01742	7.13971	4.32e-10	7.47e-09
	MS4A6A	1.06522	7.46964	4.49e-10	7.74e-09
	C14orf34	1.16877	4.67373	4.58e-10	7.88e-09
	GPSM3	1.00241	7.12518	4.93e-10	8.41e-09
	TCEAL2	-1.6769	7.11834	5.28e-10	8.96e-09
	ATP6V0D2	1.33611	5.08478	5.93e-10	9.89e-09
	SIGLEC1	1.2321	6.3933	6.04e-10	1e-08
	MS4A7	1.18851	8.54609	6.23e-10	1.03e-08
	MYOZ2	-1.05249	4.76006	6.37e-10	1.05e-08
	LILRA2	1.00497	5.45222	6.63e-10	1.09e-08
	CYP27A1	1.02483	9.60004	6.63e-10	1.09e-08
	FLJ42875	-1.31252	6.2876	6.74e-10	1.1e-08
	ARRB2	1.07694	8.44742	6.91e-10	1.13e-08
	MMP1	2.75471	6.87656	7.26e-10	1.18e-08
	WISP2	-1.13085	9.63083	7.46e-10	1.21e-08
	GPR34	1.08918	6.66636	7.8e-10	1.26e-08
	ITGAX	1.51019	6.7633	7.9e-10	1.28e-08
	MSRB3	-1.01289	7.72378	7.96e-10	1.28e-08
	AQP9	1.95294	7.19407	8.4e-10	1.35e-08
	SLAMF7	1.7513	7.13751	8.74e-10	1.4e-08
	C2	1.55991	7.27304	8.91e-10	1.42e-08
	ST6GAL2	-1.2846	5.68386	8.93e-10	1.42e-08
	HMOX1	2.02765	9.8901	9.02e-10	1.43e-08
	NTF3	-1.08011	6.23587	9.5e-10	1.5e-08
	KMO	1.15714	5.68474	9.75e-10	1.53e-08
	RASD1	-1.39411	6.43954	9.96e-10	1.56e-08
	ADAMDEC1	1.3645	5.30327	1.04e-09	1.62e-08
	CD163L1	1.16181	6.38624	1.04e-09	1.62e-08
	MLC1	1.03679	5.29322	1.06e-09	1.65e-08
	SYNM	-1.23333	6.66638	1.06e-09	1.65e-08
	MYH11	-1.40865	10.6534	1.1e-09	1.71e-08
	BEX2	-1.09553	5.87026	1.15e-09	1.78e-08
	MYH10	-1.3878	7.81453	1.15e-09	1.78e-08
	HLA-DMB	1.4045	9.94137	1.24e-09	1.89e-08
	PSAP	1.08022	9.8184	1.25e-09	1.9e-08
	ACOT4	1.08761	5.78505	1.36e-09	2.06e-08
	HPR	-1.8045	5.54986	1.42e-09	2.14e-08
	PCK1	-1.01342	4.09656	1.44e-09	2.16e-08
	GPR20	-1.12957	5.90552	1.44e-09	2.16e-08
	SH3BGR	-1.27381	6.0804	1.54e-09	2.3e-08
	CD74	1.28335	8.05723	1.63e-09	2.41e-08
	HLA-DRA	1.21597	10.182	1.69e-09	2.48e-08
	HLA-DPB1	1.0178	8.79894	1.69e-09	2.48e-08
	C1QA	1.18446	9.18451	1.76e-09	2.58e-08
	HP	-2.43458	6.10165	1.98e-09	2.86e-08
	CD37	1.49411	6.84109	2.06e-09	2.96e-08
	FXYD1	-1.11178	6.99583	2.19e-09	3.12e-08
	PIK3CG	1.04009	6.22687	2.28e-09	3.23e-08
	LGI4	-1.02248	5.42108	2.77e-09	3.84e-08
	RTN4R	1.28925	5.72129	3.05e-09	4.2e-08
	LILRA3	1.07218	5.56223	3.28e-09	4.49e-08
	TCAP	-1.11828	6.11175	3.3e-09	4.51e-08
	LGALS2	1.81036	6.80676	3.34e-09	4.55e-08
	XLOC_011608	1.47313	5.26734	3.4e-09	4.63e-08
	SAP25	1.1902	8.15371	3.49e-09	4.72e-08
	TBC1D10C	1.28677	7.3503	3.49e-09	4.72e-08
	INPP5D	1.03667	7.98739	3.5e-09	4.72e-08
	HLA-DRB4	1.44113	9.1848	3.55e-09	4.78e-08
	PCDH20	-1.27358	4.70997	3.6e-09	4.84e-08
	MRAP2	-1.4608	6.91182	3.69e-09	4.95e-08
	APCDD1	-1.18337	5.7897	3.82e-09	5.1e-08
	XLOC_011331	1.02914	4.75833	3.94e-09	5.24e-08
	HS3ST2	1.82935	7.37543	4.28e-09	5.62e-08
	C12orf75	-1.03924	7.72848	4.34e-09	5.68e-08
	CPVL	1.14574	7.24637	4.42e-09	5.77e-08
	RHBDF2	1.06561	8.18554	4.96e-09	6.38e-08
	HN1	1.13913	7.93913	5.39e-09	6.86e-08
	ACP5	2.48658	10.6427	5.47e-09	6.96e-08
	GAS1	-1.16331	6.52273	5.76e-09	7.29e-08
	HLA-DPB2	1.19981	8.15488	6.14e-09	7.71e-08
	SCARA3	-1.13209	7.50472	6.28e-09	7.87e-08
	C12orf53	-1.12343	5.43124	6.9e-09	8.53e-08
	IL10RA	1.21612	8.84018	7.46e-09	9.13e-08
	ANGPTL7	-1.4787	4.56736	7.87e-09	9.56e-08
	ADRA1B	-1.31136	6.35397	7.91e-09	9.6e-08
	LOC100506304	-1.08876	4.74964	8.15e-09	9.86e-08
	OSBPL3	1.08303	5.99398	8.35e-09	1.01e-07
	CD300LF	1.23715	5.53594	8.48e-09	1.02e-07
	ANXA8L2	1.31124	5.19097	9.47e-09	1.13e-07
	IGF1	-1.23232	6.2729	9.6e-09	1.14e-07
	AOAH	1.04292	5.80149	9.85e-09	1.16e-07
	SPOCD1	1.48593	7.1213	1.06e-08	1.24e-07
	ASB16	1.01743	5.80204	1.08e-08	1.27e-07
	VMO1	1.63405	7.92701	1.09e-08	1.28e-07
	SLC31A2	1.24717	8.0348	1.12e-08	1.3e-07
	BIRC5	1.08735	6.13447	1.16e-08	1.35e-07
	RNASE6	1.19552	7.3429	1.19e-08	1.38e-07
	FCGR2C	1.11327	7.76085	1.24e-08	1.43e-07
	EVI2B	1.21598	7.0437	1.29e-08	1.48e-07
	CILP	-1.13228	4.50338	1.33e-08	1.52e-07
	COL1A1	1.08724	9.78957	1.36e-08	1.55e-07
	CNTN3	-1.10285	4.91514	1.39e-08	1.58e-07
	TNNT1	1.43454	5.51315	1.81e-08	2e-07
	SUSD5	-1.39966	6.74265	1.83e-08	2.02e-07
	HTRA4	1.80179	6.48465	1.88e-08	2.07e-07
	PLA2G7	1.92561	7.23884	2.21e-08	2.38e-07
	CRTAC1	1.51221	7.35482	2.29e-08	2.47e-07
	MFSD2A	1.03953	5.21686	2.45e-08	2.62e-07
	IRF5	1.83814	7.68779	2.52e-08	2.69e-07
	ID1	-1.19064	8.43136	2.54e-08	2.71e-07
	RASGRP3	1.03321	5.67913	2.66e-08	2.83e-07
	TM7SF4	1.61472	5.89293	2.78e-08	2.94e-07
	KCNA5	-1.51467	5.99177	2.86e-08	3.01e-07
	PTPRD	-1.37867	6.15494	2.94e-08	3.09e-07
	ALOX5AP	1.10364	7.14213	2.97e-08	3.12e-07
	JAKMIP2	1.14917	5.43089	3.01e-08	3.14e-07
	ADAMTS4	-1.11883	5.84393	3.54e-08	3.64e-07
	C1QC	1.17102	7.75458	3.57e-08	3.66e-07
	ANXA3	-1.00872	5.21665	3.95e-08	4e-07
	RASGEF1B	1.03303	6.01441	4.14e-08	4.17e-07
	RASL10A	1.40032	7.09239	4.33e-08	4.34e-07
	FOLR2	1.09178	8.0722	4.77e-08	4.73e-07
	GRRP1	-1.05527	6.50206	5e-08	4.93e-07
	PTPRC	1.07286	8.13027	5.23e-08	5.14e-07
	MS4A4A	1.24058	9.13796	5.83e-08	5.65e-07
	NDUFA4L2	1.16084	6.89792	6.26e-08	6.02e-07
	CCL5	1.28312	7.47819	6.32e-08	6.07e-07
	CXCL10	1.13225	5.48686	6.38e-08	6.12e-07
	HLA-DQA1	1.73533	8.7387	7.17e-08	6.79e-07
	MGST1	-1.11071	7.04923	7.73e-08	7.29e-07
	APOC2	1.59795	5.93328	8.72e-08	8.11e-07
	ADORA3	1.15708	5.81468	1.02e-07	9.36e-07
	LOC645638	1.25253	6.00434	1.15e-07	1.04e-06
	DCN	-1.0407	9.27454	1.36e-07	1.21e-06
	SHISA3	1.05516	7.15937	1.38e-07	1.22e-06
	TMEM176B	1.28131	7.99491	1.5e-07	1.32e-06
	HLA-DQA2	1.66415	8.12824	1.52e-07	1.34e-06
	HCAR3	1.50255	6.36556	1.57e-07	1.37e-06
	NPTX2	-1.12171	6.13716	1.6e-07	1.4e-06
	SLA	1.12849	8.68574	1.81e-07	1.56e-06
	APOE	1.74551	11.8596	1.85e-07	1.59e-06
	SCD	1.05113	6.95764	1.86e-07	1.6e-06
	S1PR4	1.06359	7.30807	1.96e-07	1.68e-06
	VSTM1	1.08248	4.89223	1.99e-07	1.71e-06
	CSF3R	1.14216	7.5294	2.02e-07	1.73e-06
	IGLL1	1.22741	6.91894	2.32e-07	1.95e-06
	LAMP3	1.15296	5.22322	2.64e-07	2.19e-06
	FMO3	1.03186	5.94722	2.69e-07	2.23e-06
	VNN2	1.02382	6.76389	2.89e-07	2.38e-06
	RBP4	-1.52832	6.35303	3.53e-07	2.85e-06
	ARL4C	1.16202	8.45404	3.69e-07	2.97e-06
	ITGA8	-1.10658	8.8183	3.71e-07	2.98e-06
	OGN	-1.06987	8.66621	4e-07	3.19e-06
	MT1X	-1.12111	8.0066	4.01e-07	3.2e-06
	HBA2	1.93749	9.38744	4.33e-07	3.44e-06
	CD6	1.04102	6.03642	4.39e-07	3.48e-06
	ZBTB16	-1.20128	7.10993	4.84e-07	3.81e-06
	C1QB	1.09792	10.3534	5.03e-07	3.93e-06
	KRT14	1.12552	5.98907	5.07e-07	3.96e-06
	APOC1	2.44287	9.61759	5.66e-07	4.38e-06
	SLPI	-1.32158	6.47023	6.84e-07	5.19e-06
	SERPINA3	-1.00567	6.78314	1.04e-06	7.55e-06
	GZMA	1.00025	7.3124	1.09e-06	7.9e-06
	NPY1R	-1.05644	4.93037	1.46e-06	1.02e-05
	POSTN	1.10126	9.0172	1.86e-06	1.28e-05
	C7	-1.16503	5.98099	2.12e-06	1.43e-05
	MARCO	1.55278	9.15886	2.13e-06	1.44e-05
	XLOC_l2_004840	1.03554	5.74733	2.18e-06	1.47e-05
	RGS1	1.36698	8.51976	2.23e-06	1.5e-05
	SMPDL3A	1.12484	6.67413	2.26e-06	1.52e-05
	KLHL6	1.19472	6.61587	2.33e-06	1.56e-05
	ISM1	-1.23678	5.45433	2.51e-06	1.67e-05
	SBSN	1.10201	4.87687	2.57e-06	1.7e-05
	CCL18	2.08574	10.3746	2.64e-06	1.74e-05
	LYVE1	-1.32181	6.03236	2.92e-06	1.91e-05
	HLF	-1.03099	5.74891	2.93e-06	1.92e-05
	FCGBP	1.13047	9.04657	3.1e-06	2.02e-05
	ZNF683	1.01721	5.68389	3.22e-06	2.09e-05
	GSTM5	-1.09783	6.03131	3.87e-06	2.47e-05
	XLOC_l2_002790	-1.04562	6.84757	3.93e-06	2.5e-05
	LDLR	-1.07961	6.40598	4.03e-06	2.56e-05
	CXCR4	1.46787	9.47795	4.97e-06	3.09e-05
	STMN2	1.03926	4.90719	6.31e-06	3.85e-05
	CYTL1	-1.00905	6.52759	7.81e-06	4.67e-05
	C5AR1	1.06845	7.53436	8.13e-06	4.84e-05
	HLA-DRB5	1.04523	9.793	8.81e-06	5.21e-05
	IGFLR1	1.02827	8.2359	1.04e-05	6.05e-05
	GRP	1.02282	4.71182	1.1e-05	6.39e-05
	HBD	1.65356	9.81586	1.26e-05	7.2e-05
	PKD2L1	1.39869	6.11967	1.26e-05	7.2e-05
	IGLL5	2.23314	9.86963	1.45e-05	8.16e-05
	CYTIP	1.00772	7.35594	1.9e-05	0.000104722
	CSF3	-1.23062	4.31531	2.03e-05	0.000111219
	LOC100653210	1.6045	7.19775	3.62e-05	0.000187811
	ADAMTS8	-1.04711	6.86757	3.68e-05	0.00019092
	IGFBP1	1.10697	4.9101	5.87e-05	0.000290817
	IGJ	1.43702	7.0616	8.7e-05	0.00041228
	HBG1	1.21138	5.57635	0.000282586	0.00118646
	ITGB2	1.209	7.88302	0.000335536	0.00138873
	CLEC4G	-1.10632	5.77386	0.000378206	0.001544
	SDS	1.26746	7.19533	0.000474443	0.00189337
	CARTPT	-1.09467	4.66691	0.000985133	0.00364613
