# Supplementary material for: Common ground on immune infiltration landscape and diagnostic biomarkers in diabetes-complicated atherosclerosis: an integrated bioinformatics analysis
Source: Front Endocrinol (Lausanne). 2024 Jul 31;15:1381229. doi: 10.3389/fendo.2024.1381229 (PMC11323117; doi:10.3389/fendo.2024.1381229)
Supplement: Supplementary file 5 [file Table_4.xlsx]

## Sheet: Sheet2
	Supplementary Table 4. The details information of overlapping genes between T2DM and AS.
	Gene id	Type	GSE159984 (T2DM)			GSE100927 (AS)
			logFC	P.Value	adj.P.Val	AveExpr	logFC	P.Value	adj.P.Val
	TFEC	up	1.14911	0.000165436	0.0169297	5.94028	1.32877	1.55897e-14	1.77729e-12
	CCR5	up	1.01054	8.85515e-05	0.0110636	7.61527	1.74618	5.26938e-14	4.51751e-12
	HAVCR2	up	1.14271	2.57943e-07	0.000342846	6.46232	1.55177	1.47638e-13	9.82743e-12
	TYROBP	up	1.06003	9.14749e-07	0.000762247	10.9242	1.69155	2.6591e-13	1.57621e-11
	IL1B	up	1.25491	2.56462e-07	0.000342846	7.53393	2.02844	6.15733e-13	3.01e-11
	TDO2	up	1.42402	2.09073e-05	0.00450869	4.9631	1.44	1.90646e-12	7.5256e-11
	CLEC5A	up	1.1376	0.000170439	0.017214	5.46323	1.39837	5.21524e-12	1.73764e-10
	CD52	up	1.31982	1.64545e-05	0.00389105	9.46982	1.79186	6.97882e-12	2.21646e-10
	LAPTM5	up	1.02442	8.52646e-06	0.00292558	8.86721	1.77011	2.51336e-11	6.44757e-10
	MSR1	up	1.06105	1.07947e-05	0.00330666	6.72542	1.35743	3.11338e-11	7.77149e-10
	FGR	up	1.20856	0.000680583	0.0383642	8.97553	1.51416	3.1344e-11	7.80483e-10
	CHI3L1	up	1.73499	3.51077e-08	0.000130892	8.19991	2.91455	5.00797e-11	1.15217e-09
	SLCO2B1	up	1.68316	2.40267e-06	0.0012366	8.17409	1.39344	6.9217e-11	1.52362e-09
	GPR84	up	1.05247	0.000289401	0.0234455	5.65442	1.12441	8.90071e-11	1.88981e-09
	GPNMB	up	1.01566	9.7384e-05	0.0117526	7.50683	1.00999	2.0399e-10	3.85607e-09
	C3AR1	up	1.30285	1.22281e-05	0.00338297	8.08017	1.14501	2.1121e-10	3.97359e-09
	MMP1	up	1.00708	3.59824e-05	0.00629656	6.87656	2.75471	7.25881e-10	1.18398e-08
	GPR34	up	1.05405	0.000229744	0.0202024	6.66636	1.08918	7.79569e-10	1.26283e-08
	AQP9	up	1.22293	5.1349e-05	0.0080951	7.19407	1.95294	8.39561e-10	1.34793e-08
	C1QA	up	1.30006	8.08421e-05	0.0104396	9.18451	1.18446	1.7629e-09	2.57589e-08
	PIK3CG	up	1.09234	0.000934552	0.0467249	6.22687	1.04009	2.27546e-09	3.23058e-08
	CD300LF	up	1.24206	1.46939e-05	0.00362241	5.53594	1.23715	8.47813e-09	1.02062e-07
	ALOX5AP	up	1.23076	8.63385e-08	0.000213928	7.14213	1.10364	2.97225e-08	3.11637e-07
	C1QC	up	1.14419	9.56991e-05	0.0116294	7.75458	1.17102	3.57487e-08	3.66398e-07
	SLA	up	1.30798	0.000888049	0.0450705	8.68574	1.12849	1.80909e-07	1.56271e-06
	RGS1	up	1.1625	9.27859e-08	0.000213928	8.51976	1.36698	2.23439e-06	1.50366e-05
	RBP4	down	-1.05838	1.50317e-05	0.00365334	6.35303	-1.52832	3.52837e-07	2.85266e-06
