# Supplementary material for: Common ground on immune infiltration landscape and diagnostic biomarkers in diabetes-complicated atherosclerosis: an integrated bioinformatics analysis
Source: Front Endocrinol (Lausanne). 2024 Jul 31;15:1381229. doi: 10.3389/fendo.2024.1381229 (PMC11323117; doi:10.3389/fendo.2024.1381229)
Supplement: Supplementary file 6 [file Table_5.xlsx]

## Sheet: Sheet2
	Supplementary Table 5. GO enrichment analysis of overlapping DEGs between T2DM and AS.
	ONTOLOGY	ID	Description	GeneRatio	BgRatio	pvalue	p.adjust	qvalue	geneID	Count
	BP	GO:0001819	positive regulation of cytokine production	9/27	489/18614	1.70387149051008e-08	1.09707237324954e-05	6.53630150176377e-06	HAVCR2/TYROBP/IL1B/CLEC5A/LAPTM5/FGR/CHI3L1/C3AR1/PIK3CG	9
	BP	GO:0002253	activation of immune response	9/27	495/18614	1.89313610569377e-08	1.09707237324954e-05	6.53630150176377e-06	HAVCR2/TYROBP/IL1B/LAPTM5/FGR/C3AR1/C1QA/CD300LF/C1QC	9
	BP	GO:0002695	negative regulation of leukocyte activation	6/27	202/18614	3.71181460368941e-07	0.000143399770855868	8.54368554393071e-05	HAVCR2/TYROBP/LAPTM5/FGR/GPNMB/CD300LF	6
	BP	GO:0050866	negative regulation of cell activation	6/27	225/18614	6.98566529922409e-07	0.000202409652045018	0.00012059464306029	HAVCR2/TYROBP/LAPTM5/FGR/GPNMB/CD300LF	6
	BP	GO:0002274	myeloid leukocyte activation	6/27	240/18614	1.01830196018865e-06	0.00023604239437173	0.000140632860186054	HAVCR2/TYROBP/FGR/C1QA/PIK3CG/CD300LF	6
	BP	GO:0002443	leukocyte mediated immunity	7/27	401/18614	1.25067289234573e-06	0.000241588313704783	0.00014393709076821	HAVCR2/TYROBP/IL1B/FGR/C1QA/PIK3CG/C1QC	7
	BP	GO:0051250	negative regulation of lymphocyte activation	5/27	168/18614	3.87843977091202e-06	0.000642158813498148	0.000382594960859893	HAVCR2/TYROBP/LAPTM5/FGR/GPNMB	5
	BP	GO:0002683	negative regulation of immune system process	7/27	487/18614	4.53159499876386e-06	0.000656514825445914	0.000391148199893302	HAVCR2/TYROBP/LAPTM5/FGR/GPNMB/CD300LF/C1QC	7
	BP	GO:0002675	positive regulation of acute inflammatory response	3/27	28/18614	8.70299293220451e-06	0.001120752089825	0.000667738405090779	IL1B/PIK3CG/ALOX5AP	3
	BP	GO:0002275	myeloid cell activation involved in immune response	4/27	98/18614	1.1552131669169e-05	0.00133889206045668	0.000797705092102614	HAVCR2/TYROBP/FGR/PIK3CG	4
	BP	GO:0002697	regulation of immune effector process	6/27	384/18614	1.52018136303028e-05	0.00160171836341099	0.000954295669041015	HAVCR2/TYROBP/IL1B/LAPTM5/FGR/RBP4	6
	BP	GO:0006909	phagocytosis	5/27	236/18614	2.0184990750379e-05	0.00194953368997411	0.00116152227475865	TYROBP/IL1B/MSR1/FGR/CD300LF	5
	BP	GO:0002757	immune response-activating signaling pathway	6/27	423/18614	2.62402458833737e-05	0.00233941884452539	0.0013938138704043	HAVCR2/TYROBP/LAPTM5/FGR/C3AR1/CD300LF	6
	BP	GO:0032814	regulation of natural killer cell activation	3/27	43/18614	3.23128988777823e-05	0.00253100285346326	0.00150795865026284	HAVCR2/TYROBP/FGR	3
	BP	GO:0031349	positive regulation of defense response	6/27	441/18614	3.31544913105468e-05	0.00253100285346326	0.00150795865026284	HAVCR2/TYROBP/IL1B/PIK3CG/CD300LF/ALOX5AP	6
	BP	GO:0002699	positive regulation of immune effector process	5/27	267/18614	3.64638162658658e-05	0.00253100285346326	0.00150795865026284	TYROBP/IL1B/LAPTM5/FGR/RBP4	5
	BP	GO:0002764	immune response-regulating signaling pathway	6/27	450/18614	3.71242868929038e-05	0.00253100285346326	0.00150795865026284	HAVCR2/TYROBP/LAPTM5/FGR/C3AR1/CD300LF	6
	BP	GO:0002673	regulation of acute inflammatory response	3/27	48/18614	4.50683848647643e-05	0.00290190322545899	0.0017289392088471	IL1B/PIK3CG/ALOX5AP	3
	BP	GO:0038061	NIK/NF-kappaB signaling	4/27	142/18614	4.9706273258132e-05	0.00303208266874605	0.00180649946024014	HAVCR2/IL1B/LAPTM5/CHI3L1	4
	BP	GO:0006968	cellular defense response	3/27	52/18614	5.73639913229157e-05	0.00332424329716297	0.00198056727935962	CCR5/TYROBP/CLEC5A	3
	BP	GO:0043410	positive regulation of MAPK cascade	6/27	495/18614	6.31247372496284e-05	0.00348388430820568	0.00207568058324593	HAVCR2/IL1B/LAPTM5/CHI3L1/GPNMB/PIK3CG	6
	BP	GO:0061900	glial cell activation	3/27	55/18614	6.78998530034747e-05	0.00351229141841777	0.00209260539528819	TYROBP/IL1B/C1QA	3
	BP	GO:0046651	lymphocyte proliferation	5/27	306/18614	6.9700347388791e-05	0.00351229141841777	0.00209260539528819	HAVCR2/TYROBP/IL1B/GPNMB/PIK3CG	5
	BP	GO:0032943	mononuclear cell proliferation	5/27	313/18614	7.75636772786472e-05	0.00369157403550568	0.00219942106833634	HAVCR2/TYROBP/IL1B/GPNMB/PIK3CG	5
	BP	GO:0006956	complement activation	3/27	58/18614	7.96284304466281e-05	0.00369157403550568	0.00219942106833634	IL1B/C1QA/C1QC	3
	BP	GO:0032815	negative regulation of natural killer cell activation	2/27	10/18614	9.05277472337133e-05	0.00403544842476438	0.00240429968361603	HAVCR2/FGR	2
	BP	GO:0032623	interleukin-2 production	3/27	63/18614	0.000101986061147425	0.00422149445963804	0.00251514496664326	HAVCR2/IL1B/LAPTM5	3
	BP	GO:0032663	regulation of interleukin-2 production	3/27	63/18614	0.000101986061147425	0.00422149445963804	0.00251514496664326	HAVCR2/IL1B/LAPTM5	3
	BP	GO:1901224	positive regulation of NIK/NF-kappaB signaling	3/27	67/18614	0.000122555325154933	0.00489798696050233	0.00291819576412473	HAVCR2/IL1B/LAPTM5	3
	BP	GO:0070661	leukocyte proliferation	5/27	348/18614	0.000127696316891885	0.00493333437592315	0.00293925557477461	HAVCR2/TYROBP/IL1B/GPNMB/PIK3CG	5
	BP	GO:0045576	mast cell activation	3/27	69/18614	0.000133780750906414	0.00500167388066236	0.00297997190474048	FGR/PIK3CG/CD300LF	3
	BP	GO:0150076	neuroinflammatory response	3/27	76/18614	0.000178291346866332	0.00645748971931497	0.00384733959027348	TYROBP/IL1B/C1QA	3
	BP	GO:0098883	synapse pruning	2/27	15/18614	0.000210288013276933	0.00738556992084743	0.00440028506250935	C1QA/C1QC	2
	BP	GO:0042098	T cell proliferation	4/27	213/18614	0.000237938162385577	0.00811089206484952	0.00483242831346559	HAVCR2/IL1B/GPNMB/PIK3CG	4
	BP	GO:0050672	negative regulation of lymphocyte proliferation	3/27	88/18614	0.000275099689820974	0.0091097297286431	0.00542753072248297	HAVCR2/TYROBP/GPNMB	3
	BP	GO:0032945	negative regulation of mononuclear cell proliferation	3/27	89/18614	0.000284421369497144	0.00915678797908861	0.00545556778918499	HAVCR2/TYROBP/GPNMB	3
	BP	GO:0002281	macrophage activation involved in immune response	2/27	19/18614	0.000341245278210125	0.01062589121766	0.00633085204012982	HAVCR2/TYROBP	2
	BP	GO:0070664	negative regulation of leukocyte proliferation	3/27	96/18614	0.00035543257856878	0.01062589121766	0.00633085204012982	HAVCR2/TYROBP/GPNMB	3
	BP	GO:0050670	regulation of lymphocyte proliferation	4/27	239/18614	0.000368729235797047	0.01062589121766	0.00633085204012982	HAVCR2/TYROBP/IL1B/GPNMB	4
	BP	GO:0030595	leukocyte chemotaxis	4/27	241/18614	0.000380553681578079	0.01062589121766	0.00633085204012982	CCR5/IL1B/C3AR1/PIK3CG	4
	BP	GO:0032944	regulation of mononuclear cell proliferation	4/27	243/18614	0.000392647763860603	0.01062589121766	0.00633085204012982	HAVCR2/TYROBP/IL1B/GPNMB	4
	BP	GO:0030101	natural killer cell activation	3/27	100/18614	0.00040069918420491	0.01062589121766	0.00633085204012982	HAVCR2/TYROBP/FGR	3
	BP	GO:0006869	lipid transport	5/27	447/18614	0.0004073399760921	0.01062589121766	0.00633085204012982	IL1B/MSR1/SLCO2B1/AQP9/RBP4	5
	BP	GO:0002703	regulation of leukocyte mediated immunity	4/27	246/18614	0.000411302287356388	0.01062589121766	0.00633085204012982	HAVCR2/TYROBP/IL1B/FGR	4
	BP	GO:0050764	regulation of phagocytosis	3/27	101/18614	0.00041256695840785	0.01062589121766	0.00633085204012982	IL1B/FGR/CD300LF	3
	BP	GO:0002831	regulation of response to biotic stimulus	5/27	463/18614	0.000478370240727983	0.0120472168729118	0.00717767064949833	HAVCR2/TYROBP/IL1B/FGR/CD300LF	5
	BP	GO:0030593	neutrophil chemotaxis	3/27	107/18614	0.000488541150152592	0.0120472168729118	0.00717767064949833	IL1B/C3AR1/PIK3CG	3
	BP	GO:0042116	macrophage activation	3/27	109/18614	0.000515724501764169	0.0122778092536112	0.00731505641920799	HAVCR2/TYROBP/C1QA	3
	BP	GO:0002444	myeloid leukocyte mediated immunity	3/27	110/18614	0.000529672530354237	0.0122778092536112	0.00731505641920799	TYROBP/FGR/PIK3CG	3
	BP	GO:1901222	regulation of NIK/NF-kappaB signaling	3/27	110/18614	0.000529672530354237	0.0122778092536112	0.00731505641920799	HAVCR2/IL1B/LAPTM5	3
	BP	GO:0048143	astrocyte activation	2/27	24/18614	0.000548323561859159	0.0124609217293091	0.0074241539025719	IL1B/C1QA	2
	BP	GO:0070663	regulation of leukocyte proliferation	4/27	268/18614	0.000568044066619857	0.012660828331008	0.00754325724094386	HAVCR2/TYROBP/IL1B/GPNMB	4
	BP	GO:0002526	acute inflammatory response	3/27	114/18614	0.000587880483096336	0.0128557260360123	0.00765937630409526	IL1B/PIK3CG/ALOX5AP	3
	BP	GO:0002407	dendritic cell chemotaxis	2/27	26/18614	0.000644516884415467	0.0129674521453144	0.0077259421527871	CCR5/PIK3CG	2
	BP	GO:0050995	negative regulation of lipid catabolic process	2/27	26/18614	0.000644516884415467	0.0129674521453144	0.0077259421527871	IL1B/PIK3CG	2
	BP	GO:0032609	type II interferon production	3/27	118/18614	0.00065003532676105	0.0129674521453144	0.0077259421527871	HAVCR2/IL1B/LAPTM5	3
	BP	GO:0032649	regulation of type II interferon production	3/27	118/18614	0.00065003532676105	0.0129674521453144	0.0077259421527871	HAVCR2/IL1B/LAPTM5	3
	BP	GO:0050830	defense response to Gram-positive bacterium	3/27	118/18614	0.00065003532676105	0.0129674521453144	0.0077259421527871	HAVCR2/IL1B/FGR	3
	BP	GO:0010876	lipid localization	5/27	497/18614	0.000660120514731276	0.0129674521453144	0.0077259421527871	IL1B/MSR1/SLCO2B1/AQP9/RBP4	5
	BP	GO:0032703	negative regulation of interleukin-2 production	2/27	28/18614	0.000748283145038182	0.0139063578896893	0.0082853374284875	HAVCR2/LAPTM5	2
	BP	GO:0150146	cell junction disassembly	2/27	28/18614	0.000748283145038182	0.0139063578896893	0.0082853374284875	C1QA/C1QC	2
	BP	GO:0010575	positive regulation of vascular endothelial growth factor production	2/27	29/18614	0.000802993170518288	0.0139063578896893	0.0082853374284875	IL1B/C3AR1	2
	BP	GO:0015732	prostaglandin transport	2/27	29/18614	0.000802993170518288	0.0139063578896893	0.0082853374284875	IL1B/SLCO2B1	2
	BP	GO:1990266	neutrophil migration	3/27	128/18614	0.000823387927850785	0.0139063578896893	0.0082853374284875	IL1B/C3AR1/PIK3CG	3
	BP	GO:0002366	leukocyte activation involved in immune response	4/27	296/18614	0.000823954367461298	0.0139063578896893	0.0082853374284875	HAVCR2/TYROBP/FGR/PIK3CG	4
	BP	GO:0015850	organic hydroxy compound transport	4/27	296/18614	0.000823954367461298	0.0139063578896893	0.0082853374284875	MSR1/SLCO2B1/AQP9/RBP4	4
	BP	GO:0046683	response to organophosphorus	3/27	129/18614	0.000842179436390352	0.0139063578896893	0.0082853374284875	IL1B/AQP9/PIK3CG	3
	BP	GO:0002825	regulation of T-helper 1 type immune response	2/27	30/18614	0.000859580902780121	0.0139063578896893	0.0082853374284875	HAVCR2/IL1B	2
	BP	GO:0015721	bile acid and bile salt transport	2/27	30/18614	0.000859580902780121	0.0139063578896893	0.0082853374284875	SLCO2B1/AQP9	2
	BP	GO:0002263	cell activation involved in immune response	4/27	300/18614	0.00086620466533213	0.0139063578896893	0.0082853374284875	HAVCR2/TYROBP/FGR/PIK3CG	4
	BP	GO:0002449	lymphocyte mediated immunity	4/27	300/18614	0.00086620466533213	0.0139063578896893	0.0082853374284875	HAVCR2/IL1B/C1QA/C1QC	4
	BP	GO:0050868	negative regulation of T cell activation	3/27	131/18614	0.000880577463572292	0.0139063578896893	0.0082853374284875	HAVCR2/LAPTM5/GPNMB	3
	BP	GO:0071621	granulocyte chemotaxis	3/27	131/18614	0.000880577463572292	0.0139063578896893	0.0082853374284875	IL1B/C3AR1/PIK3CG	3
	BP	GO:0002429	immune response-activating cell surface receptor signaling pathway	4/27	302/18614	0.000887895154302853	0.0139063578896893	0.0082853374284875	TYROBP/LAPTM5/FGR/C3AR1	4
	BP	GO:0002702	positive regulation of production of molecular mediator of immune response	3/27	134/18614	0.000940235448276223	0.0145297717940286	0.00865676426763792	IL1B/LAPTM5/RBP4	3
	BP	GO:0002460	adaptive immune response based on somatic recombination of immune receptors built from immunoglobulin superfamily domains	4/27	311/18614	0.000990282475454407	0.0150750962152694	0.00898166578921639	HAVCR2/IL1B/C1QA/C1QC	4
	BP	GO:0060326	cell chemotaxis	4/27	312/18614	0.00100215107523288	0.0150750962152694	0.00898166578921639	CCR5/IL1B/C3AR1/PIK3CG	4
	BP	GO:0070372	regulation of ERK1 and ERK2 cascade	4/27	315/18614	0.00103835977025331	0.0150750962152694	0.00898166578921639	HAVCR2/IL1B/CHI3L1/GPNMB	4
	BP	GO:0006958	complement activation, classical pathway	2/27	33/18614	0.00104055884143361	0.0150750962152694	0.00898166578921639	C1QA/C1QC	2
	BP	GO:0036336	dendritic cell migration	2/27	33/18614	0.00104055884143361	0.0150750962152694	0.00898166578921639	CCR5/PIK3CG	2
	BP	GO:0050869	negative regulation of B cell activation	2/27	34/18614	0.00110460595219769	0.0158054110937916	0.00941678368605178	TYROBP/LAPTM5	2
	BP	GO:0014074	response to purine-containing compound	3/27	143/18614	0.00113443452019051	0.0160342635231805	0.00955313280160427	IL1B/AQP9/PIK3CG	3
	BP	GO:0002768	immune response-regulating cell surface receptor signaling pathway	4/27	329/18614	0.00121962705184478	0.0170306958203386	0.0101468021053922	TYROBP/LAPTM5/FGR/C3AR1	4
	BP	GO:1903038	negative regulation of leukocyte cell-cell adhesion	3/27	150/18614	0.00130179711495732	0.0179617006694706	0.0107014900678195	HAVCR2/LAPTM5/GPNMB	3
	BP	GO:0070371	ERK1 and ERK2 cascade	4/27	341/18614	0.0013918246126097	0.0189221142405905	0.0112736995975	HAVCR2/IL1B/CHI3L1/GPNMB	4
	BP	GO:0050729	positive regulation of inflammatory response	3/27	154/18614	0.00140405679438376	0.0189221142405905	0.0112736995975	IL1B/PIK3CG/ALOX5AP	3
	BP	GO:0045730	respiratory burst	2/27	39/18614	0.00145252004842256	0.0191897456152866	0.0114331530117869	CD52/PIK3CG	2
	BP	GO:0097530	granulocyte migration	3/27	156/18614	0.0014570298655265	0.0191897456152866	0.0114331530117869	IL1B/C3AR1/PIK3CG	3
	BP	GO:0045765	regulation of angiogenesis	4/27	349/18614	0.00151567827000548	0.019737877695914	0.0117597273225735	IL1B/CHI3L1/GPNMB/C3AR1	4
	BP	GO:1901342	regulation of vasculature development	4/27	355/18614	0.00161349366942778	0.0207782129207422	0.0123795537677734	IL1B/CHI3L1/GPNMB/C3AR1	4
	BP	GO:0014002	astrocyte development	2/27	43/18614	0.0017637609289197	0.0222195534414993	0.013238297132395	IL1B/C1QA	2
	BP	GO:0032689	negative regulation of type II interferon production	2/27	43/18614	0.0017637609289197	0.0222195534414993	0.013238297132395	HAVCR2/LAPTM5	2
	BP	GO:0002347	response to tumor cell	2/27	44/18614	0.00184609984229247	0.0227620182682656	0.0135614949221037	HAVCR2/LAPTM5	2
	BP	GO:0033003	regulation of mast cell activation	2/27	44/18614	0.00184609984229247	0.0227620182682656	0.0135614949221037	FGR/CD300LF	2
	BP	GO:0001818	negative regulation of cytokine production	4/27	371/18614	0.00189579880825885	0.023128745460758	0.013779989121527	HAVCR2/TYROBP/LAPTM5/GPNMB	4
	BP	GO:0045088	regulation of innate immune response	4/27	373/18614	0.0019333494817099	0.023225510883739	0.0138376414692637	HAVCR2/TYROBP/FGR/CD300LF	4
	BP	GO:0002696	positive regulation of leukocyte activation	4/27	377/18614	0.00201000021527086	0.023225510883739	0.0138376414692637	HAVCR2/TYROBP/IL1B/FGR	4
	BP	GO:0050863	regulation of T cell activation	4/27	377/18614	0.00201000021527086	0.023225510883739	0.0138376414692637	HAVCR2/IL1B/LAPTM5/GPNMB	4
	BP	GO:0002455	humoral immune response mediated by circulating immunoglobulin	2/27	46/18614	0.00201617695674631	0.023225510883739	0.0138376414692637	C1QA/C1QC	2
	BP	GO:0042088	T-helper 1 type immune response	2/27	46/18614	0.00201617695674631	0.023225510883739	0.0138376414692637	HAVCR2/IL1B	2
	BP	GO:1903037	regulation of leukocyte cell-cell adhesion	4/27	378/18614	0.00202948840000386	0.023225510883739	0.0138376414692637	HAVCR2/IL1B/LAPTM5/GPNMB	4
	BP	GO:0015718	monocarboxylic acid transport	3/27	177/18614	0.0020903752731542	0.023225510883739	0.0138376414692637	IL1B/SLCO2B1/AQP9	3
	BP	GO:0001774	microglial cell activation	2/27	47/18614	0.00210390515593159	0.023225510883739	0.0138376414692637	TYROBP/C1QA	2
	BP	GO:0043277	apoptotic cell clearance	2/27	47/18614	0.00210390515593159	0.023225510883739	0.0138376414692637	TYROBP/CD300LF	2
	BP	GO:0032635	interleukin-6 production	3/27	178/18614	0.0021241623413946	0.023225510883739	0.0138376414692637	HAVCR2/TYROBP/IL1B	3
	BP	GO:0032675	regulation of interleukin-6 production	3/27	178/18614	0.0021241623413946	0.023225510883739	0.0138376414692637	HAVCR2/TYROBP/IL1B	3
	BP	GO:0007204	positive regulation of cytosolic calcium ion concentration	3/27	179/18614	0.00215828886974042	0.0233781009348519	0.0139285538470213	CD52/C3AR1/PIK3CG	3
	BP	GO:0042129	regulation of T cell proliferation	3/27	183/18614	0.00229821388490637	0.0239639729521187	0.0142776134204531	HAVCR2/IL1B/GPNMB	3
	BP	GO:0050900	leukocyte migration	4/27	393/18614	0.00233780608858021	0.0239639729521187	0.0142776134204531	CCR5/IL1B/C3AR1/PIK3CG	4
	BP	GO:0050867	positive regulation of cell activation	4/27	394/18614	0.00235944787733966	0.0239639729521187	0.0142776134204531	HAVCR2/TYROBP/IL1B/FGR	4
	BP	GO:0032640	tumor necrosis factor production	3/27	185/18614	0.00237024455865541	0.0239639729521187	0.0142776134204531	HAVCR2/TYROBP/GPNMB	3
	BP	GO:0032680	regulation of tumor necrosis factor production	3/27	185/18614	0.00237024455865541	0.0239639729521187	0.0142776134204531	HAVCR2/TYROBP/GPNMB	3
	BP	GO:0045766	positive regulation of angiogenesis	3/27	185/18614	0.00237024455865541	0.0239639729521187	0.0142776134204531	IL1B/CHI3L1/C3AR1	3
	BP	GO:1904018	positive regulation of vasculature development	3/27	185/18614	0.00237024455865541	0.0239639729521187	0.0142776134204531	IL1B/CHI3L1/C3AR1	3
	BP	GO:0002269	leukocyte activation involved in inflammatory response	2/27	50/18614	0.00237778851552515	0.0239639729521187	0.0142776134204531	TYROBP/C1QA	2
	BP	GO:0002700	regulation of production of molecular mediator of immune response	3/27	189/18614	0.00251848958655881	0.0251093346903447	0.0149600141291187	IL1B/LAPTM5/RBP4	3
	BP	GO:0071706	tumor necrosis factor superfamily cytokine production	3/27	190/18614	0.00255642924371068	0.0251093346903447	0.0149600141291187	HAVCR2/TYROBP/GPNMB	3
	BP	GO:1903555	regulation of tumor necrosis factor superfamily cytokine production	3/27	190/18614	0.00255642924371068	0.0251093346903447	0.0149600141291187	HAVCR2/TYROBP/GPNMB	3
	BP	GO:0043303	mast cell degranulation	2/27	54/18614	0.00276774495428008	0.0267318033500884	0.0159266727193661	FGR/PIK3CG	2
	BP	GO:0071320	cellular response to cAMP	2/27	54/18614	0.00276774495428008	0.0267318033500884	0.0159266727193661	AQP9/PIK3CG	2
	BP	GO:0050727	regulation of inflammatory response	4/27	414/18614	0.00282198176728259	0.0270303873411613	0.0161045675453447	IL1B/FGR/PIK3CG/ALOX5AP	4
	BP	GO:0007159	leukocyte cell-cell adhesion	4/27	415/18614	0.00284662847571677	0.0270429705193093	0.0161120645390009	HAVCR2/IL1B/LAPTM5/GPNMB	4
	BP	GO:0002279	mast cell activation involved in immune response	2/27	56/18614	0.00297325375218207	0.0280162690957643	0.0166919508894432	FGR/PIK3CG	2
	BP	GO:0071674	mononuclear cell migration	3/27	202/18614	0.00303961291957712	0.0284105755950797	0.0169268766998522	CCR5/C3AR1/PIK3CG	3
	BP	GO:0002448	mast cell mediated immunity	2/27	57/18614	0.0030786236074532	0.028544998088306	0.0170069649388572	FGR/PIK3CG	2
	BP	GO:0022408	negative regulation of cell-cell adhesion	3/27	205/18614	0.00316859154692082	0.0291460127212796	0.0173650464058484	HAVCR2/LAPTM5/GPNMB	3
	BP	GO:0033674	positive regulation of kinase activity	4/27	430/18614	0.00323435205473205	0.0295166459168067	0.0175858677820491	IL1B/FGR/CHI3L1/PIK3CG	4
	BP	GO:0001961	positive regulation of cytokine-mediated signaling pathway	2/27	59/18614	0.00329456978436531	0.0296000494579798	0.0176355591884426	LAPTM5/CD300LF	2
	BP	GO:0010574	regulation of vascular endothelial growth factor production	2/27	59/18614	0.00329456978436531	0.0296000494579798	0.0176355591884426	IL1B/C3AR1	2
	BP	GO:0002758	innate immune response-activating signaling pathway	3/27	209/18614	0.00334574954139915	0.0298286439883201	0.0177717546490514	HAVCR2/TYROBP/CD300LF	3
	BP	GO:0002886	regulation of myeloid leukocyte mediated immunity	2/27	60/18614	0.00340513635632452	0.0301263590609169	0.0179491317778135	TYROBP/FGR	2
	BP	GO:0046456	icosanoid biosynthetic process	2/27	61/18614	0.00351742543347535	0.0306518502059994	0.0182622167341498	IL1B/ALOX5AP	2
	BP	GO:0050994	regulation of lipid catabolic process	2/27	61/18614	0.00351742543347535	0.0306518502059994	0.0182622167341498	IL1B/PIK3CG	2
	BP	GO:0043491	protein kinase B signaling	3/27	215/18614	0.00362273473251844	0.031333951902902	0.0186686094621531	IL1B/CHI3L1/PIK3CG	3
	BP	GO:0010573	vascular endothelial growth factor production	2/27	63/18614	0.00374715170930498	0.0319334472873858	0.0190257857686073	IL1B/C3AR1	2
	BP	GO:0032757	positive regulation of interleukin-8 production	2/27	63/18614	0.00374715170930498	0.0319334472873858	0.0190257857686073	IL1B/CHI3L1	2
	BP	GO:0070374	positive regulation of ERK1 and ERK2 cascade	3/27	222/18614	0.00396320237992778	0.0334573898281972	0.0199337429974092	HAVCR2/CHI3L1/GPNMB	3
	BP	GO:0071715	icosanoid transport	2/27	65/18614	0.00398370991914686	0.0334573898281972	0.0199337429974092	IL1B/SLCO2B1	2
	BP	GO:0071222	cellular response to lipopolysaccharide	3/27	224/18614	0.00406394826851875	0.0338857269295916	0.0201889440677645	CCR5/HAVCR2/IL1B	3
	BP	GO:0060760	positive regulation of response to cytokine stimulus	2/27	66/18614	0.00410453894949953	0.0339797188747854	0.0202449439915165	LAPTM5/CD300LF	2
	BP	GO:0002218	activation of innate immune response	3/27	233/18614	0.00453666528035064	0.0372907451058609	0.0222176366100039	HAVCR2/TYROBP/CD300LF	3
	BP	GO:0032722	positive regulation of chemokine production	2/27	70/18614	0.0046047426067242	0.0375837794450236	0.0223922249815499	HAVCR2/IL1B	2
	BP	GO:0071219	cellular response to molecule of bacterial origin	3/27	237/18614	0.0047570487170037	0.0385553808601908	0.0229711001719133	CCR5/HAVCR2/IL1B	3
	BP	GO:0042130	negative regulation of T cell proliferation	2/27	72/18614	0.00486491007426194	0.039155769278261	0.0233288085432444	HAVCR2/GPNMB	2
	BP	GO:0097529	myeloid leukocyte migration	3/27	241/18614	0.00498384231133823	0.0396718838327146	0.0236363069744887	IL1B/C3AR1/PIK3CG	3
	BP	GO:0050766	positive regulation of phagocytosis	2/27	73/18614	0.00499749356305119	0.0396718838327146	0.0236363069744887	IL1B/CD300LF	2
	BP	GO:0032732	positive regulation of interleukin-1 production	2/27	74/18614	0.00513173723557634	0.0404604316736937	0.0241061197747088	HAVCR2/TYROBP	2
	BP	GO:0022407	regulation of cell-cell adhesion	4/27	491/18614	0.00518548070577475	0.0406079198513037	0.0241939924821354	HAVCR2/IL1B/LAPTM5/GPNMB	4
	BP	GO:0019221	cytokine-mediated signaling pathway	4/27	492/18614	0.00522281602768444	0.0406257971549414	0.0242046436888802	CCR5/IL1B/LAPTM5/CD300LF	4
	BP	GO:0006959	humoral immune response	3/27	250/18614	0.00551784427510552	0.0425558866201571	0.0253545811932456	IL1B/C1QA/C1QC	3
	BP	GO:0032729	positive regulation of type II interferon production	2/27	77/18614	0.00554438212221201	0.0425558866201571	0.0253545811932456	HAVCR2/IL1B	2
	BP	GO:0032720	negative regulation of tumor necrosis factor production	2/27	78/18614	0.00568521934298007	0.0433497974902231	0.0258275892589676	HAVCR2/GPNMB	2
	BP	GO:0002720	positive regulation of cytokine production involved in immune response	2/27	80/18614	0.00597179901402841	0.0449436042679151	0.0267771712454042	IL1B/LAPTM5	2
	BP	GO:1903556	negative regulation of tumor necrosis factor superfamily cytokine production	2/27	80/18614	0.00597179901402841	0.0449436042679151	0.0267771712454042	HAVCR2/GPNMB	2
	BP	GO:0043299	leukocyte degranulation	2/27	81/18614	0.00611753211068536	0.045743353008286	0.0272536574846152	FGR/PIK3CG	2
	BP	GO:0071216	cellular response to biotic stimulus	3/27	264/18614	0.00641494321868505	0.0476597384003588	0.0283954301717773	CCR5/HAVCR2/IL1B	3
	BP	GO:0019915	lipid storage	2/27	86/18614	0.00687044396479126	0.0500807833659942	0.0298378764707254	IL1B/MSR1	2
	BP	GO:0032418	lysosome localization	2/27	86/18614	0.00687044396479126	0.0500807833659942	0.0298378764707254	FGR/PIK3CG	2
	BP	GO:1990849	vacuolar localization	2/27	86/18614	0.00687044396479126	0.0500807833659942	0.0298378764707254	FGR/PIK3CG	2
	BP	GO:0048708	astrocyte differentiation	2/27	87/18614	0.00702584316279507	0.0508934514104968	0.0303220599657471	IL1B/C1QA	2
	BP	GO:0051591	response to cAMP	2/27	89/18614	0.00734142146894806	0.0528491147982037	0.0314872342832947	AQP9/PIK3CG	2
	BP	GO:1901216	positive regulation of neuron death	2/27	92/18614	0.00782666986122476	0.0559945084516019	0.0333612438529139	TYROBP/C1QA	2
	BP	GO:1903532	positive regulation of secretion by cell	3/27	289/18614	0.00822374374863825	0.0584743497219125	0.0348387206916803	IL1B/FGR/RBP4	3
	BP	GO:0001910	regulation of leukocyte mediated cytotoxicity	2/27	95/18614	0.00832606571683884	0.0588409156452208	0.0350571188077425	HAVCR2/TYROBP	2
	BP	GO:0032642	regulation of chemokine production	2/27	98/18614	0.00883948634537773	0.0620906949957138	0.0369933208457275	HAVCR2/IL1B	2
	BP	GO:0032602	chemokine production	2/27	99/18614	0.00901372207065943	0.0629331559029776	0.0374952547771248	HAVCR2/IL1B	2
	BP	GO:0045089	positive regulation of innate immune response	3/27	300/18614	0.00910578188605616	0.0631952168020305	0.0376513893303047	HAVCR2/TYROBP/CD300LF	3
	BP	GO:0032755	positive regulation of interleukin-6 production	2/27	100/18614	0.00918949804793402	0.0633965966521162	0.0377713704225859	TYROBP/IL1B	2
	BP	GO:0032677	regulation of interleukin-8 production	2/27	103/18614	0.00972602263557631	0.0667009481339228	0.0397400862593464	IL1B/CHI3L1	2
	BP	GO:0032637	interleukin-8 production	2/27	104/18614	0.00990791480935115	0.067548666259047	0.0402451524144542	IL1B/CHI3L1	2
	BP	GO:0032760	positive regulation of tumor necrosis factor production	2/27	105/18614	0.0100913248739983	0.0678606878061612	0.0404310532681002	HAVCR2/TYROBP	2
	BP	GO:0042102	positive regulation of T cell proliferation	2/27	105/18614	0.0100913248739983	0.0678606878061612	0.0404310532681002	HAVCR2/IL1B	2
	BP	GO:0007162	negative regulation of cell adhesion	3/27	312/18614	0.0101293347631285	0.0678606878061612	0.0404310532681002	HAVCR2/LAPTM5/GPNMB	3
	BP	GO:0042742	defense response to bacterium	3/27	314/18614	0.0103062091307115	0.0686488297844521	0.0409006242573912	HAVCR2/IL1B/FGR	3
	BP	GO:0051047	positive regulation of secretion	3/27	317/18614	0.0105749067855601	0.0700360969397952	0.0417271509854281	IL1B/FGR/RBP4	3
	BP	GO:0045833	negative regulation of lipid metabolic process	2/27	109/18614	0.0108400552641327	0.0709809268425412	0.0422900758446092	IL1B/PIK3CG	2
	BP	GO:1903557	positive regulation of tumor necrosis factor superfamily cytokine production	2/27	109/18614	0.0108400552641327	0.0709809268425412	0.0422900758446092	HAVCR2/TYROBP	2
	BP	GO:0031341	regulation of cell killing	2/27	110/18614	0.0110309882777212	0.0718253674937014	0.042793189297369	HAVCR2/TYROBP	2
	BP	GO:1905954	positive regulation of lipid localization	2/27	112/18614	0.011417323964166	0.0732338967620546	0.0436323838843902	IL1B/MSR1	2
	BP	GO:0002833	positive regulation of response to biotic stimulus	3/27	327/18614	0.0115000597158705	0.0732338967620546	0.0436323838843902	HAVCR2/TYROBP/CD300LF	3
	BP	GO:0051251	positive regulation of lymphocyte activation	3/27	327/18614	0.0115000597158705	0.0732338967620546	0.0436323838843902	HAVCR2/TYROBP/IL1B	3
	BP	GO:1901214	regulation of neuron death	3/27	327/18614	0.0115000597158705	0.0732338967620546	0.0436323838843902	TYROBP/GPNMB/C1QA	3
	BP	GO:0002440	production of molecular mediator of immune response	3/27	328/18614	0.0115950818832427	0.0734355185938707	0.0437525091481578	IL1B/LAPTM5/RBP4	3
	BP	GO:0015908	fatty acid transport	2/27	116/18614	0.0122077512910133	0.076895563838502	0.0458139865383564	IL1B/SLCO2B1	2
	BP	GO:0043406	positive regulation of MAP kinase activity	2/27	117/18614	0.012409031822962	0.0777409074746649	0.0463176379849963	IL1B/PIK3CG	2
	BP	GO:0051897	positive regulation of protein kinase B signaling	2/27	118/18614	0.0126117731418621	0.0785862638248286	0.0468212970065734	CHI3L1/PIK3CG	2
	BP	GO:0002718	regulation of cytokine production involved in immune response	2/27	119/18614	0.0128159709163707	0.079009097298264	0.0470732190433324	IL1B/LAPTM5	2
	BP	GO:0021782	glial cell development	2/27	119/18614	0.0128159709163707	0.079009097298264	0.0470732190433324	IL1B/C1QA	2
	BP	GO:0019216	regulation of lipid metabolic process	3/27	344/18614	0.0131779199498637	0.0805885567816807	0.0480142529846806	IL1B/FGR/PIK3CG	3
	BP	GO:0002367	cytokine production involved in immune response	2/27	121/18614	0.0132287185502235	0.0805885567816807	0.0480142529846806	IL1B/LAPTM5	2
	BP	GO:0032496	response to lipopolysaccharide	3/27	345/18614	0.0132807716525462	0.0805885567816807	0.0480142529846806	CCR5/HAVCR2/IL1B	3
	BP	GO:0051235	maintenance of location	3/27	347/18614	0.0134878668356032	0.080706479340883	0.0480845106467638	CCR5/IL1B/MSR1	3
	BP	GO:0002761	regulation of myeloid leukocyte differentiation	2/27	123/18614	0.0136472402470959	0.080706479340883	0.0480845106467638	TYROBP/C1QC	2
	BP	GO:0042886	amide transport	3/27	349/18614	0.013696819936421	0.080706479340883	0.0480845106467638	IL1B/AQP9/RBP4	3
	BP	GO:0046942	carboxylic acid transport	3/27	352/18614	0.0140137388532552	0.080706479340883	0.0480845106467638	IL1B/SLCO2B1/AQP9	3
	BP	GO:0006690	icosanoid metabolic process	2/27	125/18614	0.0140715016677275	0.080706479340883	0.0480845106467638	IL1B/ALOX5AP	2
	BP	GO:0015849	organic acid transport	3/27	353/18614	0.0141203102266196	0.080706479340883	0.0480845106467638	IL1B/SLCO2B1/AQP9	3
	BP	GO:0006022	aminoglycan metabolic process	2/27	126/18614	0.0142857740810988	0.080706479340883	0.0480845106467638	IL1B/CHI3L1	2
	BP	GO:0002291	T cell activation via T cell receptor contact with antigen bound to MHC molecule on antigen presenting cell	1/27	10/18614	0.0144143582601922	0.080706479340883	0.0480845106467638	HAVCR2	1
	BP	GO:0002420	natural killer cell mediated cytotoxicity directed against tumor cell target	1/27	10/18614	0.0144143582601922	0.080706479340883	0.0480845106467638	HAVCR2	1
	BP	GO:0002855	regulation of natural killer cell mediated immune response to tumor cell	1/27	10/18614	0.0144143582601922	0.080706479340883	0.0480845106467638	HAVCR2	1
	BP	GO:0015851	nucleobase transport	1/27	10/18614	0.0144143582601922	0.080706479340883	0.0480845106467638	AQP9	1
	BP	GO:0019372	lipoxygenase pathway	1/27	10/18614	0.0144143582601922	0.080706479340883	0.0480845106467638	ALOX5AP	1
	BP	GO:0035747	natural killer cell chemotaxis	1/27	10/18614	0.0144143582601922	0.080706479340883	0.0480845106467638	PIK3CG	1
	BP	GO:0060068	vagina development	1/27	10/18614	0.0144143582601922	0.080706479340883	0.0480845106467638	RBP4	1
	BP	GO:1903596	regulation of gap junction assembly	1/27	10/18614	0.0144143582601922	0.080706479340883	0.0480845106467638	IL1B	1
	BP	GO:2000425	regulation of apoptotic cell clearance	1/27	10/18614	0.0144143582601922	0.080706479340883	0.0480845106467638	CD300LF	1
	BP	GO:0050864	regulation of B cell activation	2/27	130/18614	0.0151570424006215	0.0823500137417106	0.0490637200985988	TYROBP/LAPTM5	2
	BP	GO:0032612	interleukin-1 production	2/27	131/18614	0.0153783829422812	0.0823500137417106	0.0490637200985988	HAVCR2/TYROBP	2
	BP	GO:0032652	regulation of interleukin-1 production	2/27	131/18614	0.0153783829422812	0.0823500137417106	0.0490637200985988	HAVCR2/TYROBP	2
	BP	GO:0002237	response to molecule of bacterial origin	3/27	366/18614	0.015548285114383	0.0823500137417106	0.0490637200985988	CCR5/HAVCR2/IL1B	3
	BP	GO:0045860	positive regulation of protein kinase activity	3/27	366/18614	0.015548285114383	0.0823500137417106	0.0490637200985988	IL1B/CHI3L1/PIK3CG	3
	BP	GO:0034219	carbohydrate transmembrane transport	2/27	133/18614	0.0158252626123872	0.0823500137417106	0.0490637200985988	IL1B/AQP9	2
	BP	GO:0001660	fever generation	1/27	11/18614	0.01584473948611	0.0823500137417106	0.0490637200985988	IL1B	1
	BP	GO:0002423	natural killer cell mediated immune response to tumor cell	1/27	11/18614	0.01584473948611	0.0823500137417106	0.0490637200985988	HAVCR2	1
	BP	GO:0006568	tryptophan metabolic process	1/27	11/18614	0.01584473948611	0.0823500137417106	0.0490637200985988	TDO2	1
	BP	GO:0042167	heme catabolic process	1/27	11/18614	0.01584473948611	0.0823500137417106	0.0490637200985988	SLCO2B1	1
	BP	GO:0046149	pigment catabolic process	1/27	11/18614	0.01584473948611	0.0823500137417106	0.0490637200985988	SLCO2B1	1
	BP	GO:0070189	kynurenine metabolic process	1/27	11/18614	0.01584473948611	0.0823500137417106	0.0490637200985988	TDO2	1
	BP	GO:0071492	cellular response to UV-A	1/27	11/18614	0.01584473948611	0.0823500137417106	0.0490637200985988	MMP1	1
	BP	GO:0071918	urea transmembrane transport	1/27	11/18614	0.01584473948611	0.0823500137417106	0.0490637200985988	AQP9	1
	BP	GO:2000644	regulation of receptor catabolic process	1/27	11/18614	0.01584473948611	0.0823500137417106	0.0490637200985988	LAPTM5	1
	BP	GO:2001204	regulation of osteoclast development	1/27	11/18614	0.01584473948611	0.0823500137417106	0.0490637200985988	TYROBP	1
	BP	GO:0070997	neuron death	3/27	373/18614	0.0163500571050858	0.0841157475107505	0.0501157353136118	TYROBP/GPNMB/C1QA	3
	BP	GO:0001909	leukocyte mediated cytotoxicity	2/27	139/18614	0.0171991881799006	0.0841157475107505	0.0501157353136118	HAVCR2/TYROBP	2
	BP	GO:0015791	polyol transmembrane transport	1/27	12/18614	0.0172731215768409	0.0841157475107505	0.0501157353136118	AQP9	1
	BP	GO:0015840	urea transport	1/27	12/18614	0.0172731215768409	0.0841157475107505	0.0501157353136118	AQP9	1
	BP	GO:0031650	regulation of heat generation	1/27	12/18614	0.0172731215768409	0.0841157475107505	0.0501157353136118	IL1B	1
	BP	GO:0032252	secretory granule localization	1/27	12/18614	0.0172731215768409	0.0841157475107505	0.0501157353136118	PIK3CG	1
	BP	GO:0032908	regulation of transforming growth factor beta1 production	1/27	12/18614	0.0172731215768409	0.0841157475107505	0.0501157353136118	TYROBP	1
	BP	GO:0033083	regulation of immature T cell proliferation	1/27	12/18614	0.0172731215768409	0.0841157475107505	0.0501157353136118	IL1B	1
	BP	GO:0033084	regulation of immature T cell proliferation in thymus	1/27	12/18614	0.0172731215768409	0.0841157475107505	0.0501157353136118	IL1B	1
	BP	GO:0034154	toll-like receptor 7 signaling pathway	1/27	12/18614	0.0172731215768409	0.0841157475107505	0.0501157353136118	HAVCR2	1
	BP	GO:0035112	genitalia morphogenesis	1/27	12/18614	0.0172731215768409	0.0841157475107505	0.0501157353136118	RBP4	1
	BP	GO:0071635	negative regulation of transforming growth factor beta production	1/27	12/18614	0.0172731215768409	0.0841157475107505	0.0501157353136118	TYROBP	1
	BP	GO:0090160	Golgi to lysosome transport	1/27	12/18614	0.0172731215768409	0.0841157475107505	0.0501157353136118	LAPTM5	1
	BP	GO:0090209	negative regulation of triglyceride metabolic process	1/27	12/18614	0.0172731215768409	0.0841157475107505	0.0501157353136118	PIK3CG	1
	BP	GO:1900272	negative regulation of long-term synaptic potentiation	1/27	12/18614	0.0172731215768409	0.0841157475107505	0.0501157353136118	TYROBP	1
	BP	GO:0070555	response to interleukin-1	2/27	141/18614	0.0176681476041947	0.0849910935958631	0.0506372620670144	IL1B/CHI3L1	2
	BP	GO:0014065	phosphatidylinositol 3-kinase signaling	2/27	144/18614	0.0183817704499672	0.0849910935958631	0.0506372620670144	FGR/PIK3CG	2
	BP	GO:0016064	immunoglobulin mediated immune response	2/27	145/18614	0.0186223439045673	0.0849910935958631	0.0506372620670144	C1QA/C1QC	2
	BP	GO:0050671	positive regulation of lymphocyte proliferation	2/27	145/18614	0.0186223439045673	0.0849910935958631	0.0506372620670144	HAVCR2/IL1B	2
	BP	GO:0002357	defense response to tumor cell	1/27	13/18614	0.0186995072191071	0.0849910935958631	0.0506372620670144	LAPTM5	1
	BP	GO:0002430	complement receptor mediated signaling pathway	1/27	13/18614	0.0186995072191071	0.0849910935958631	0.0506372620670144	C3AR1	1
	BP	GO:0002756	MyD88-independent toll-like receptor signaling pathway	1/27	13/18614	0.0186995072191071	0.0849910935958631	0.0506372620670144	CD300LF	1
	BP	GO:0006586	indolalkylamine metabolic process	1/27	13/18614	0.0186995072191071	0.0849910935958631	0.0506372620670144	TDO2	1
	BP	GO:0006787	porphyrin-containing compound catabolic process	1/27	13/18614	0.0186995072191071	0.0849910935958631	0.0506372620670144	SLCO2B1	1
	BP	GO:0010896	regulation of triglyceride catabolic process	1/27	13/18614	0.0186995072191071	0.0849910935958631	0.0506372620670144	PIK3CG	1
	BP	GO:0031392	regulation of prostaglandin biosynthetic process	1/27	13/18614	0.0186995072191071	0.0849910935958631	0.0506372620670144	IL1B	1
	BP	GO:0033015	tetrapyrrole catabolic process	1/27	13/18614	0.0186995072191071	0.0849910935958631	0.0506372620670144	SLCO2B1	1
	BP	GO:0033079	immature T cell proliferation	1/27	13/18614	0.0186995072191071	0.0849910935958631	0.0506372620670144	IL1B	1
	BP	GO:0033080	immature T cell proliferation in thymus	1/27	13/18614	0.0186995072191071	0.0849910935958631	0.0506372620670144	IL1B	1
	BP	GO:0035589	G protein-coupled purinergic nucleotide receptor signaling pathway	1/27	13/18614	0.0186995072191071	0.0849910935958631	0.0506372620670144	GPR34	1
	BP	GO:0070486	leukocyte aggregation	1/27	13/18614	0.0186995072191071	0.0849910935958631	0.0506372620670144	IL1B	1
	BP	GO:1903265	positive regulation of tumor necrosis factor-mediated signaling pathway	1/27	13/18614	0.0186995072191071	0.0849910935958631	0.0506372620670144	LAPTM5	1
	BP	GO:0002705	positive regulation of leukocyte mediated immunity	2/27	148/18614	0.0193521043573053	0.0869344532950266	0.0517951059093932	TYROBP/IL1B	2
	BP	GO:0019724	B cell mediated immunity	2/27	148/18614	0.0193521043573053	0.0869344532950266	0.0517951059093932	C1QA/C1QC	2
	BP	GO:0032946	positive regulation of mononuclear cell proliferation	2/27	148/18614	0.0193521043573053	0.0869344532950266	0.0517951059093932	HAVCR2/IL1B	2
	BP	GO:0045834	positive regulation of lipid metabolic process	2/27	151/18614	0.0200938392345793	0.087621619543701	0.0522045160716297	IL1B/FGR	2
	BP	GO:0016322	neuron remodeling	1/27	14/18614	0.0201238990961607	0.087621619543701	0.0522045160716297	C1QA	1
	BP	GO:0030213	hyaluronan biosynthetic process	1/27	14/18614	0.0201238990961607	0.087621619543701	0.0522045160716297	IL1B	1
	BP	GO:0032306	regulation of prostaglandin secretion	1/27	14/18614	0.0201238990961607	0.087621619543701	0.0522045160716297	IL1B	1
	BP	GO:0032308	positive regulation of prostaglandin secretion	1/27	14/18614	0.0201238990961607	0.087621619543701	0.0522045160716297	IL1B	1
	BP	GO:0033004	negative regulation of mast cell activation	1/27	14/18614	0.0201238990961607	0.087621619543701	0.0522045160716297	CD300LF	1
	BP	GO:0070141	response to UV-A	1/27	14/18614	0.0201238990961607	0.087621619543701	0.0522045160716297	MMP1	1
	BP	GO:0072672	neutrophil extravasation	1/27	14/18614	0.0201238990961607	0.087621619543701	0.0522045160716297	PIK3CG	1
	BP	GO:0046718	viral entry into host cell	2/27	153/18614	0.0205949274399373	0.087621619543701	0.0522045160716297	CCR5/CLEC5A	2
	BP	GO:0008643	carbohydrate transport	2/27	156/18614	0.0213563763741693	0.087621619543701	0.0522045160716297	IL1B/AQP9	2
	BP	GO:0001771	immunological synapse formation	1/27	15/18614	0.0215462998877953	0.087621619543701	0.0522045160716297	HAVCR2	1
	BP	GO:0002679	respiratory burst involved in defense response	1/27	15/18614	0.0215462998877953	0.087621619543701	0.0522045160716297	PIK3CG	1
	BP	GO:0003376	sphingosine-1-phosphate receptor signaling pathway	1/27	15/18614	0.0215462998877953	0.087621619543701	0.0522045160716297	PIK3CG	1
	BP	GO:0032725	positive regulation of granulocyte macrophage colony-stimulating factor production	1/27	15/18614	0.0215462998877953	0.087621619543701	0.0522045160716297	IL1B	1
	BP	GO:0032905	transforming growth factor beta1 production	1/27	15/18614	0.0215462998877953	0.087621619543701	0.0522045160716297	TYROBP	1
	BP	GO:0033008	positive regulation of mast cell activation involved in immune response	1/27	15/18614	0.0215462998877953	0.087621619543701	0.0522045160716297	FGR	1
	BP	GO:0034116	positive regulation of heterotypic cell-cell adhesion	1/27	15/18614	0.0215462998877953	0.087621619543701	0.0522045160716297	IL1B	1
	BP	GO:0043252	sodium-independent organic anion transport	1/27	15/18614	0.0215462998877953	0.087621619543701	0.0522045160716297	SLCO2B1	1
	BP	GO:0043306	positive regulation of mast cell degranulation	1/27	15/18614	0.0215462998877953	0.087621619543701	0.0522045160716297	FGR	1
	BP	GO:0046348	amino sugar catabolic process	1/27	15/18614	0.0215462998877953	0.087621619543701	0.0522045160716297	CHI3L1	1
	BP	GO:0060347	heart trabecula formation	1/27	15/18614	0.0215462998877953	0.087621619543701	0.0522045160716297	RBP4	1
	BP	GO:0070207	protein homotrimerization	1/27	15/18614	0.0215462998877953	0.087621619543701	0.0522045160716297	ALOX5AP	1
	BP	GO:0071639	positive regulation of monocyte chemotactic protein-1 production	1/27	15/18614	0.0215462998877953	0.087621619543701	0.0522045160716297	IL1B	1
	BP	GO:0072531	pyrimidine-containing compound transmembrane transport	1/27	15/18614	0.0215462998877953	0.087621619543701	0.0522045160716297	AQP9	1
	BP	GO:0097212	lysosomal membrane organization	1/27	15/18614	0.0215462998877953	0.087621619543701	0.0522045160716297	LAPTM5	1
	BP	GO:1900426	positive regulation of defense response to bacterium	1/27	15/18614	0.0215462998877953	0.087621619543701	0.0522045160716297	HAVCR2	1
	BP	GO:2001279	regulation of unsaturated fatty acid biosynthetic process	1/27	15/18614	0.0215462998877953	0.087621619543701	0.0522045160716297	IL1B	1
	BP	GO:0044409	entry into host	2/27	160/18614	0.0223897973288654	0.0907334793851573	0.0540585463663441	CCR5/CLEC5A	2
	BP	GO:0030099	myeloid cell differentiation	3/27	421/18614	0.0224738554540756	0.0907567890985142	0.0540724341752194	TYROBP/CLEC5A/C1QC	3
	BP	GO:0009074	aromatic amino acid family catabolic process	1/27	16/18614	0.0229667122703447	0.0917876535218261	0.0546866179649588	TDO2	1
	BP	GO:0030852	regulation of granulocyte differentiation	1/27	16/18614	0.0229667122703447	0.0917876535218261	0.0546866179649588	C1QC	1
	BP	GO:0051044	positive regulation of membrane protein ectodomain proteolysis	1/27	16/18614	0.0229667122703447	0.0917876535218261	0.0546866179649588	IL1B	1
	BP	GO:0050796	regulation of insulin secretion	2/27	163/18614	0.0231783401305794	0.092315107255469	0.0550008722215955	IL1B/RBP4	2
	BP	GO:0001959	regulation of cytokine-mediated signaling pathway	2/27	165/18614	0.0237103934859881	0.0926635278834154	0.0552084594628041	LAPTM5/CD300LF	2
	BP	GO:0070665	positive regulation of leukocyte proliferation	2/27	166/18614	0.0239783157692825	0.0926635278834154	0.0552084594628041	HAVCR2/IL1B	2
	BP	GO:0015711	organic anion transport	3/27	433/18614	0.0241766183002902	0.0926635278834154	0.0552084594628041	IL1B/SLCO2B1/AQP9	3
	BP	GO:0002076	osteoblast development	1/27	17/18614	0.0243851389166883	0.0926635278834154	0.0552084594628041	CLEC5A	1
	BP	GO:0030889	negative regulation of B cell proliferation	1/27	17/18614	0.0243851389166883	0.0926635278834154	0.0552084594628041	TYROBP	1
	BP	GO:0030949	positive regulation of vascular endothelial growth factor receptor signaling pathway	1/27	17/18614	0.0243851389166883	0.0926635278834154	0.0552084594628041	IL1B	1
	BP	GO:0031649	heat generation	1/27	17/18614	0.0243851389166883	0.0926635278834154	0.0552084594628041	IL1B	1
	BP	GO:0034138	toll-like receptor 3 signaling pathway	1/27	17/18614	0.0243851389166883	0.0926635278834154	0.0552084594628041	HAVCR2	1
	BP	GO:0046827	positive regulation of protein export from nucleus	1/27	17/18614	0.0243851389166883	0.0926635278834154	0.0552084594628041	IL1B	1
	BP	GO:0070206	protein trimerization	1/27	17/18614	0.0243851389166883	0.0926635278834154	0.0552084594628041	ALOX5AP	1
	BP	GO:0097396	response to interleukin-17	1/27	17/18614	0.0243851389166883	0.0926635278834154	0.0552084594628041	IL1B	1
	BP	GO:0097398	cellular response to interleukin-17	1/27	17/18614	0.0243851389166883	0.0926635278834154	0.0552084594628041	IL1B	1
	BP	GO:1901550	regulation of endothelial cell development	1/27	17/18614	0.0243851389166883	0.0926635278834154	0.0552084594628041	IL1B	1
	BP	GO:1903140	regulation of establishment of endothelial barrier	1/27	17/18614	0.0243851389166883	0.0926635278834154	0.0552084594628041	IL1B	1
	BP	GO:0048015	phosphatidylinositol-mediated signaling	2/27	172/18614	0.0256121408073524	0.0934501066036331	0.0556770990708717	FGR/PIK3CG	2
	BP	GO:0002827	positive regulation of T-helper 1 type immune response	1/27	18/18614	0.0258015824962576	0.0934501066036331	0.0556770990708717	IL1B	1
	BP	GO:0007250	activation of NF-kappaB-inducing kinase activity	1/27	18/18614	0.0258015824962576	0.0934501066036331	0.0556770990708717	CHI3L1	1
	BP	GO:0010885	regulation of cholesterol storage	1/27	18/18614	0.0258015824962576	0.0934501066036331	0.0556770990708717	MSR1	1
	BP	GO:0016264	gap junction assembly	1/27	18/18614	0.0258015824962576	0.0934501066036331	0.0556770990708717	IL1B	1
	BP	GO:0030730	sequestering of triglyceride	1/27	18/18614	0.0258015824962576	0.0934501066036331	0.0556770990708717	IL1B	1
	BP	GO:0032310	prostaglandin secretion	1/27	18/18614	0.0258015824962576	0.0934501066036331	0.0556770990708717	IL1B	1
	BP	GO:0032604	granulocyte macrophage colony-stimulating factor production	1/27	18/18614	0.0258015824962576	0.0934501066036331	0.0556770990708717	IL1B	1
	BP	GO:0032645	regulation of granulocyte macrophage colony-stimulating factor production	1/27	18/18614	0.0258015824962576	0.0934501066036331	0.0556770990708717	IL1B	1
	BP	GO:0033033	negative regulation of myeloid cell apoptotic process	1/27	18/18614	0.0258015824962576	0.0934501066036331	0.0556770990708717	CLEC5A	1
	BP	GO:0035234	ectopic germ cell programmed cell death	1/27	18/18614	0.0258015824962576	0.0934501066036331	0.0556770990708717	IL1B	1
	BP	GO:0036035	osteoclast development	1/27	18/18614	0.0258015824962576	0.0934501066036331	0.0556770990708717	TYROBP	1
	BP	GO:0060044	negative regulation of cardiac muscle cell proliferation	1/27	18/18614	0.0258015824962576	0.0934501066036331	0.0556770990708717	RBP4	1
	BP	GO:0090520	sphingolipid mediated signaling pathway	1/27	18/18614	0.0258015824962576	0.0934501066036331	0.0556770990708717	PIK3CG	1
	BP	GO:0150078	positive regulation of neuroinflammatory response	1/27	18/18614	0.0258015824962576	0.0934501066036331	0.0556770990708717	IL1B	1
	BP	GO:0048017	inositol lipid-mediated signaling	2/27	176/18614	0.0267261110925773	0.0955860513253615	0.056949684091946	FGR/PIK3CG	2
	BP	GO:0060759	regulation of response to cytokine stimulus	2/27	177/18614	0.027007662359085	0.0955860513253615	0.056949684091946	LAPTM5/CD300LF	2
	BP	GO:0002283	neutrophil activation involved in immune response	1/27	19/18614	0.0272160456750382	0.0955860513253615	0.056949684091946	TYROBP	1
	BP	GO:0002755	MyD88-dependent toll-like receptor signaling pathway	1/27	19/18614	0.0272160456750382	0.0955860513253615	0.056949684091946	CD300LF	1
	BP	GO:0010744	positive regulation of macrophage derived foam cell differentiation	1/27	19/18614	0.0272160456750382	0.0955860513253615	0.056949684091946	MSR1	1
	BP	GO:0010759	positive regulation of macrophage chemotaxis	1/27	19/18614	0.0272160456750382	0.0955860513253615	0.056949684091946	C3AR1	1
	BP	GO:0030540	female genitalia development	1/27	19/18614	0.0272160456750382	0.0955860513253615	0.056949684091946	RBP4	1
	BP	GO:0032930	positive regulation of superoxide anion generation	1/27	19/18614	0.0272160456750382	0.0955860513253615	0.056949684091946	TYROBP	1
	BP	GO:0034162	toll-like receptor 9 signaling pathway	1/27	19/18614	0.0272160456750382	0.0955860513253615	0.056949684091946	HAVCR2	1
	BP	GO:0035743	CD4-positive, alpha-beta T cell cytokine production	1/27	19/18614	0.0272160456750382	0.0955860513253615	0.056949684091946	IL1B	1
	BP	GO:1905952	regulation of lipid localization	2/27	182/18614	0.0284335787822266	0.0956633715010142	0.0569957510600475	IL1B/MSR1	2
	BP	GO:0002643	regulation of tolerance induction	1/27	20/18614	0.0286285311155741	0.0956633715010142	0.0569957510600475	HAVCR2	1
	BP	GO:0006896	Golgi to vacuole transport	1/27	20/18614	0.0286285311155741	0.0956633715010142	0.0569957510600475	LAPTM5	1
	BP	GO:0010878	cholesterol storage	1/27	20/18614	0.0286285311155741	0.0956633715010142	0.0569957510600475	MSR1	1
	BP	GO:0042953	lipoprotein transport	1/27	20/18614	0.0286285311155741	0.0956633715010142	0.0569957510600475	MSR1	1
	BP	GO:0043605	amide catabolic process	1/27	20/18614	0.0286285311155741	0.0956633715010142	0.0569957510600475	TDO2	1
	BP	GO:0045953	negative regulation of natural killer cell mediated cytotoxicity	1/27	20/18614	0.0286285311155741	0.0956633715010142	0.0569957510600475	HAVCR2	1
	BP	GO:0097284	hepatocyte apoptotic process	1/27	20/18614	0.0286285311155741	0.0956633715010142	0.0569957510600475	PIK3CG	1
	BP	GO:2000269	regulation of fibroblast apoptotic process	1/27	20/18614	0.0286285311155741	0.0956633715010142	0.0569957510600475	PIK3CG	1
	BP	GO:0002706	regulation of lymphocyte mediated immunity	2/27	184/18614	0.0290123487892793	0.0956633715010142	0.0569957510600475	HAVCR2/IL1B	2
	BP	GO:0044000	movement in host	2/27	185/18614	0.0293035193273189	0.0956633715010142	0.0569957510600475	CCR5/CLEC5A	2
	BP	GO:1903829	positive regulation of protein localization	3/27	468/18614	0.0295369373167739	0.0956633715010142	0.0569957510600475	TYROBP/IL1B/RBP4	3
	BP	GO:0030324	lung development	2/27	186/18614	0.0295958751776461	0.0956633715010142	0.0569957510600475	CHI3L1/RBP4	2
	BP	GO:0043405	regulation of MAP kinase activity	2/27	186/18614	0.0295958751776461	0.0956633715010142	0.0569957510600475	IL1B/PIK3CG	2
	BP	GO:0051896	regulation of protein kinase B signaling	2/27	186/18614	0.0295958751776461	0.0956633715010142	0.0569957510600475	CHI3L1/PIK3CG	2
	BP	GO:0007565	female pregnancy	2/27	187/18614	0.0298894125669081	0.0956633715010142	0.0569957510600475	HAVCR2/IL1B	2
	BP	GO:0002716	negative regulation of natural killer cell mediated immunity	1/27	21/18614	0.0300390414769752	0.0956633715010142	0.0569957510600475	HAVCR2	1
	BP	GO:0002837	regulation of immune response to tumor cell	1/27	21/18614	0.0300390414769752	0.0956633715010142	0.0569957510600475	HAVCR2	1
	BP	GO:0002888	positive regulation of myeloid leukocyte mediated immunity	1/27	21/18614	0.0300390414769752	0.0956633715010142	0.0569957510600475	TYROBP	1
	BP	GO:0010829	negative regulation of glucose transmembrane transport	1/27	21/18614	0.0300390414769752	0.0956633715010142	0.0569957510600475	IL1B	1
	BP	GO:0019370	leukotriene biosynthetic process	1/27	21/18614	0.0300390414769752	0.0956633715010142	0.0569957510600475	ALOX5AP	1
	BP	GO:0032305	positive regulation of icosanoid secretion	1/27	21/18614	0.0300390414769752	0.0956633715010142	0.0569957510600475	IL1B	1
	BP	GO:0033005	positive regulation of mast cell activation	1/27	21/18614	0.0300390414769752	0.0956633715010142	0.0569957510600475	FGR	1
	BP	GO:0034122	negative regulation of toll-like receptor signaling pathway	1/27	21/18614	0.0300390414769752	0.0956633715010142	0.0569957510600475	CD300LF	1
	BP	GO:0035020	regulation of Rac protein signal transduction	1/27	21/18614	0.0300390414769752	0.0956633715010142	0.0569957510600475	PIK3CG	1
	BP	GO:0036092	phosphatidylinositol-3-phosphate biosynthetic process	1/27	21/18614	0.0300390414769752	0.0956633715010142	0.0569957510600475	PIK3CG	1
	BP	GO:0044872	lipoprotein localization	1/27	21/18614	0.0300390414769752	0.0956633715010142	0.0569957510600475	MSR1	1
	BP	GO:0050765	negative regulation of phagocytosis	1/27	21/18614	0.0300390414769752	0.0956633715010142	0.0569957510600475	CD300LF	1
	BP	GO:0060252	positive regulation of glial cell proliferation	1/27	21/18614	0.0300390414769752	0.0956633715010142	0.0569957510600475	IL1B	1
	BP	GO:0060353	regulation of cell adhesion molecule production	1/27	21/18614	0.0300390414769752	0.0956633715010142	0.0569957510600475	IL1B	1
	BP	GO:0071605	monocyte chemotactic protein-1 production	1/27	21/18614	0.0300390414769752	0.0956633715010142	0.0569957510600475	IL1B	1
	BP	GO:0071637	regulation of monocyte chemotactic protein-1 production	1/27	21/18614	0.0300390414769752	0.0956633715010142	0.0569957510600475	IL1B	1
	BP	GO:2000010	positive regulation of protein localization to cell surface	1/27	21/18614	0.0300390414769752	0.0956633715010142	0.0569957510600475	TYROBP	1
	BP	GO:0002221	pattern recognition receptor signaling pathway	2/27	189/18614	0.0304800169074861	0.0956633715010142	0.0569957510600475	HAVCR2/CD300LF	2
	BP	GO:0071466	cellular response to xenobiotic stimulus	2/27	189/18614	0.0304800169074861	0.0956633715010142	0.0569957510600475	IL1B/SLCO2B1	2
	BP	GO:0002822	regulation of adaptive immune response based on somatic recombination of immune receptors built from immunoglobulin superfamily domains	2/27	190/18614	0.0307770763507177	0.0956633715010142	0.0569957510600475	HAVCR2/IL1B	2
	BP	GO:0030323	respiratory tube development	2/27	190/18614	0.0307770763507177	0.0956633715010142	0.0569957510600475	CHI3L1/RBP4	2
	BP	GO:0050777	negative regulation of immune response	2/27	191/18614	0.0310753023166891	0.0956633715010142	0.0569957510600475	HAVCR2/FGR	2
	BP	GO:0051260	protein homooligomerization	2/27	191/18614	0.0310753023166891	0.0956633715010142	0.0569957510600475	TDO2/ALOX5AP	2
	BP	GO:0090276	regulation of peptide hormone secretion	2/27	192/18614	0.0313746910705896	0.0956633715010142	0.0569957510600475	IL1B/RBP4	2
	BP	GO:0002223	stimulatory C-type lectin receptor signaling pathway	1/27	22/18614	0.0314475794149149	0.0956633715010142	0.0569957510600475	TYROBP	1
	BP	GO:0002834	regulation of response to tumor cell	1/27	22/18614	0.0314475794149149	0.0956633715010142	0.0569957510600475	HAVCR2	1
	BP	GO:0030277	maintenance of gastrointestinal epithelium	1/27	22/18614	0.0314475794149149	0.0956633715010142	0.0569957510600475	RBP4	1
	BP	GO:0030449	regulation of complement activation	1/27	22/18614	0.0314475794149149	0.0956633715010142	0.0569957510600475	IL1B	1
	BP	GO:0032303	regulation of icosanoid secretion	1/27	22/18614	0.0314475794149149	0.0956633715010142	0.0569957510600475	IL1B	1
	BP	GO:0032928	regulation of superoxide anion generation	1/27	22/18614	0.0314475794149149	0.0956633715010142	0.0569957510600475	TYROBP	1
	BP	GO:0045723	positive regulation of fatty acid biosynthetic process	1/27	22/18614	0.0314475794149149	0.0956633715010142	0.0569957510600475	IL1B	1
	BP	GO:1900424	regulation of defense response to bacterium	1/27	22/18614	0.0314475794149149	0.0956633715010142	0.0569957510600475	HAVCR2	1
	BP	GO:1902683	regulation of receptor localization to synapse	1/27	22/18614	0.0314475794149149	0.0956633715010142	0.0569957510600475	TYROBP	1
	BP	GO:1990840	response to lectin	1/27	22/18614	0.0314475794149149	0.0956633715010142	0.0569957510600475	TYROBP	1
	BP	GO:1990858	cellular response to lectin	1/27	22/18614	0.0314475794149149	0.0956633715010142	0.0569957510600475	TYROBP	1
	BP	GO:0002791	regulation of peptide secretion	2/27	195/18614	0.0322797968267182	0.0976822050187112	0.0581985618203302	IL1B/RBP4	2
	BP	GO:0071902	positive regulation of protein serine/threonine kinase activity	2/27	195/18614	0.0322797968267182	0.0976822050187112	0.0581985618203302	IL1B/PIK3CG	2
	BP	GO:0060065	uterus development	1/27	23/18614	0.0328541475816425	0.0982430128004351	0.0585326882494759	RBP4	1
	BP	GO:0022411	cellular component disassembly	3/27	488/18614	0.0328629697060619	0.0982430128004351	0.0585326882494759	MMP1/C1QA/C1QC	3
	BP	GO:0001906	cell killing	2/27	197/18614	0.0328889464767634	0.0982430128004351	0.0585326882494759	HAVCR2/TYROBP	2
	BP	GO:0030073	insulin secretion	2/27	197/18614	0.0328889464767634	0.0982430128004351	0.0585326882494759	IL1B/RBP4	2
	BP	GO:0090087	regulation of peptide transport	2/27	197/18614	0.0328889464767634	0.0982430128004351	0.0585326882494759	IL1B/RBP4	2
	BP	GO:0002922	positive regulation of humoral immune response	1/27	24/18614	0.0342587486259808	0.10052123963927	0.05989004423356	IL1B	1
	BP	GO:0042430	indole-containing compound metabolic process	1/27	24/18614	0.0342587486259808	0.10052123963927	0.05989004423356	TDO2	1
	BP	GO:0045932	negative regulation of muscle contraction	1/27	24/18614	0.0342587486259808	0.10052123963927	0.05989004423356	PIK3CG	1
	BP	GO:0051043	regulation of membrane protein ectodomain proteolysis	1/27	24/18614	0.0342587486259808	0.10052123963927	0.05989004423356	IL1B	1
	BP	GO:0060143	positive regulation of syncytium formation by plasma membrane fusion	1/27	24/18614	0.0342587486259808	0.10052123963927	0.05989004423356	TYROBP	1
	BP	GO:0060352	cell adhesion molecule production	1/27	24/18614	0.0342587486259808	0.10052123963927	0.05989004423356	IL1B	1
	BP	GO:0060907	positive regulation of macrophage cytokine production	1/27	24/18614	0.0342587486259808	0.10052123963927	0.05989004423356	LAPTM5	1
	BP	GO:0002819	regulation of adaptive immune response	2/27	205/18614	0.0353708731348002	0.101622239233966	0.060546014202336	HAVCR2/IL1B	2
	BP	GO:0006833	water transport	1/27	25/18614	0.0356613851933346	0.101622239233966	0.060546014202336	AQP9	1
	BP	GO:0010623	programmed cell death involved in cell development	1/27	25/18614	0.0356613851933346	0.101622239233966	0.060546014202336	IL1B	1
	BP	GO:0032693	negative regulation of interleukin-10 production	1/27	25/18614	0.0356613851933346	0.101622239233966	0.060546014202336	TYROBP	1
	BP	GO:0034114	regulation of heterotypic cell-cell adhesion	1/27	25/18614	0.0356613851933346	0.101622239233966	0.060546014202336	IL1B	1
	BP	GO:0043302	positive regulation of leukocyte degranulation	1/27	25/18614	0.0356613851933346	0.101622239233966	0.060546014202336	FGR	1
	BP	GO:0045649	regulation of macrophage differentiation	1/27	25/18614	0.0356613851933346	0.101622239233966	0.060546014202336	C1QC	1
	BP	GO:0050860	negative regulation of T cell receptor signaling pathway	1/27	25/18614	0.0356613851933346	0.101622239233966	0.060546014202336	LAPTM5	1
	BP	GO:0090023	positive regulation of neutrophil chemotaxis	1/27	25/18614	0.0356613851933346	0.101622239233966	0.060546014202336	C3AR1	1
	BP	GO:1901071	glucosamine-containing compound metabolic process	1/27	25/18614	0.0356613851933346	0.101622239233966	0.060546014202336	CHI3L1	1
	BP	GO:2000193	positive regulation of fatty acid transport	1/27	25/18614	0.0356613851933346	0.101622239233966	0.060546014202336	IL1B	1
	BP	GO:0051701	biological process involved in interaction with host	2/27	206/18614	0.0356861530355689	0.101622239233966	0.060546014202336	CCR5/CLEC5A	2
	BP	GO:0044703	multi-organism reproductive process	2/27	207/18614	0.0360025406151104	0.102271922972826	0.0609330924755223	HAVCR2/IL1B	2
	BP	GO:0001911	negative regulation of leukocyte mediated cytotoxicity	1/27	26/18614	0.0370620599256909	0.102762984339416	0.0612256643446316	HAVCR2	1
	BP	GO:0002433	immune response-regulating cell surface receptor signaling pathway involved in phagocytosis	1/27	26/18614	0.0370620599256909	0.102762984339416	0.0612256643446316	FGR	1
	BP	GO:0002726	positive regulation of T cell cytokine production	1/27	26/18614	0.0370620599256909	0.102762984339416	0.0612256643446316	IL1B	1
	BP	GO:0032816	positive regulation of natural killer cell activation	1/27	26/18614	0.0370620599256909	0.102762984339416	0.0612256643446316	TYROBP	1
	BP	GO:0038096	Fc-gamma receptor signaling pathway involved in phagocytosis	1/27	26/18614	0.0370620599256909	0.102762984339416	0.0612256643446316	FGR	1
	BP	GO:0044346	fibroblast apoptotic process	1/27	26/18614	0.0370620599256909	0.102762984339416	0.0612256643446316	PIK3CG	1
	BP	GO:0045672	positive regulation of osteoclast differentiation	1/27	26/18614	0.0370620599256909	0.102762984339416	0.0612256643446316	TYROBP	1
	BP	GO:0045822	negative regulation of heart contraction	1/27	26/18614	0.0370620599256909	0.102762984339416	0.0612256643446316	PIK3CG	1
	BP	GO:0060343	trabecula formation	1/27	26/18614	0.0370620599256909	0.102762984339416	0.0612256643446316	RBP4	1
	BP	GO:1905523	positive regulation of macrophage migration	1/27	26/18614	0.0370620599256909	0.102762984339416	0.0612256643446316	C3AR1	1
	BP	GO:0060541	respiratory system development	2/27	211/18614	0.0372790955595925	0.103118071010901	0.0614372231807377	CHI3L1/RBP4	2
	BP	GO:0045637	regulation of myeloid cell differentiation	2/27	214/18614	0.0382479660684429	0.104149623271093	0.0620518167801982	TYROBP/C1QC	2
	BP	GO:0010818	T cell chemotaxis	1/27	27/18614	0.038460775461629	0.104149623271093	0.0620518167801982	PIK3CG	1
	BP	GO:0010884	positive regulation of lipid storage	1/27	27/18614	0.038460775461629	0.104149623271093	0.0620518167801982	MSR1	1
	BP	GO:0019433	triglyceride catabolic process	1/27	27/18614	0.038460775461629	0.104149623271093	0.0620518167801982	PIK3CG	1
	BP	GO:0031954	positive regulation of protein autophosphorylation	1/27	27/18614	0.038460775461629	0.104149623271093	0.0620518167801982	GPNMB	1
	BP	GO:0032753	positive regulation of interleukin-4 production	1/27	27/18614	0.038460775461629	0.104149623271093	0.0620518167801982	HAVCR2	1
	BP	GO:0042537	benzene-containing compound metabolic process	1/27	27/18614	0.038460775461629	0.104149623271093	0.0620518167801982	TDO2	1
	BP	GO:0050996	positive regulation of lipid catabolic process	1/27	27/18614	0.038460775461629	0.104149623271093	0.0620518167801982	IL1B	1
	BP	GO:1903523	negative regulation of blood circulation	1/27	27/18614	0.038460775461629	0.104149623271093	0.0620518167801982	PIK3CG	1
	BP	GO:0009612	response to mechanical stimulus	2/27	215/18614	0.0385730856115032	0.104210270917791	0.0620879503401941	IL1B/CHI3L1	2
	BP	GO:0042180	cellular ketone metabolic process	2/27	216/18614	0.0388992805779355	0.104603865869669	0.0623224522142525	IL1B/TDO2	2
	BP	GO:0044706	multi-multicellular organism process	2/27	216/18614	0.0388992805779355	0.104603865869669	0.0623224522142525	HAVCR2/IL1B	2
	BP	GO:0002418	immune response to tumor cell	1/27	28/18614	0.039857534436317	0.10595156516443	0.0631254046118396	HAVCR2	1
	BP	GO:0010758	regulation of macrophage chemotaxis	1/27	28/18614	0.039857534436317	0.10595156516443	0.0631254046118396	C3AR1	1
	BP	GO:0032801	receptor catabolic process	1/27	28/18614	0.039857534436317	0.10595156516443	0.0631254046118396	LAPTM5	1
	BP	GO:0070723	response to cholesterol	1/27	28/18614	0.039857534436317	0.10595156516443	0.0631254046118396	CCR5	1
	BP	GO:0071624	positive regulation of granulocyte chemotaxis	1/27	28/18614	0.039857534436317	0.10595156516443	0.0631254046118396	C3AR1	1
	BP	GO:0001773	myeloid dendritic cell activation	1/27	29/18614	0.0412523394815242	0.108170727283001	0.0644475701354605	HAVCR2	1
	BP	GO:0010800	positive regulation of peptidyl-threonine phosphorylation	1/27	29/18614	0.0412523394815242	0.108170727283001	0.0644475701354605	CHI3L1	1
	BP	GO:0031342	negative regulation of cell killing	1/27	29/18614	0.0412523394815242	0.108170727283001	0.0644475701354605	HAVCR2	1
	BP	GO:0032607	interferon-alpha production	1/27	29/18614	0.0412523394815242	0.108170727283001	0.0644475701354605	HAVCR2	1
	BP	GO:0032647	regulation of interferon-alpha production	1/27	29/18614	0.0412523394815242	0.108170727283001	0.0644475701354605	HAVCR2	1
	BP	GO:0072530	purine-containing compound transmembrane transport	1/27	29/18614	0.0412523394815242	0.108170727283001	0.0644475701354605	AQP9	1
	BP	GO:0002573	myeloid leukocyte differentiation	2/27	227/18614	0.0425573939579974	0.109835064329983	0.0654391736982595	TYROBP/C1QC	2
	BP	GO:0046777	protein autophosphorylation	2/27	227/18614	0.0425573939579974	0.109835064329983	0.0654391736982595	FGR/GPNMB	2
	BP	GO:0002507	tolerance induction	1/27	30/18614	0.0426451932256188	0.109835064329983	0.0654391736982595	HAVCR2	1
	BP	GO:0043032	positive regulation of macrophage activation	1/27	30/18614	0.0426451932256188	0.109835064329983	0.0654391736982595	HAVCR2	1
	BP	GO:0055022	negative regulation of cardiac muscle tissue growth	1/27	30/18614	0.0426451932256188	0.109835064329983	0.0654391736982595	RBP4	1
	BP	GO:0060142	regulation of syncytium formation by plasma membrane fusion	1/27	30/18614	0.0426451932256188	0.109835064329983	0.0654391736982595	TYROBP	1
	BP	GO:0061117	negative regulation of heart growth	1/27	30/18614	0.0426451932256188	0.109835064329983	0.0654391736982595	RBP4	1
	BP	GO:0070498	interleukin-1-mediated signaling pathway	1/27	30/18614	0.0426451932256188	0.109835064329983	0.0654391736982595	IL1B	1
	BP	GO:0045055	regulated exocytosis	2/27	228/18614	0.0428962194344788	0.110236625996809	0.0656784221006374	FGR/PIK3CG	2
	BP	GO:0043304	regulation of mast cell degranulation	1/27	31/18614	0.0440360982935755	0.111305795811392	0.0663154280480208	FGR	1
	BP	GO:1900745	positive regulation of p38MAPK cascade	1/27	31/18614	0.0440360982935755	0.111305795811392	0.0663154280480208	IL1B	1
	BP	GO:0010001	glial cell differentiation	2/27	235/18614	0.0452966416452625	0.111305795811392	0.0663154280480208	IL1B/C1QA	2
	BP	GO:0071356	cellular response to tumor necrosis factor	2/27	235/18614	0.0452966416452625	0.111305795811392	0.0663154280480208	LAPTM5/CHI3L1	2
	BP	GO:0001516	prostaglandin biosynthetic process	1/27	32/18614	0.0454250573069789	0.111305795811392	0.0663154280480208	IL1B	1
	BP	GO:0002431	Fc receptor mediated stimulatory signaling pathway	1/27	32/18614	0.0454250573069789	0.111305795811392	0.0663154280480208	FGR	1
	BP	GO:0002862	negative regulation of inflammatory response to antigenic stimulus	1/27	32/18614	0.0454250573069789	0.111305795811392	0.0663154280480208	FGR	1
	BP	GO:0006084	acetyl-CoA metabolic process	1/27	32/18614	0.0454250573069789	0.111305795811392	0.0663154280480208	TDO2	1
	BP	GO:0006622	protein targeting to lysosome	1/27	32/18614	0.0454250573069789	0.111305795811392	0.0663154280480208	LAPTM5	1
	BP	GO:0009072	aromatic amino acid metabolic process	1/27	32/18614	0.0454250573069789	0.111305795811392	0.0663154280480208	TDO2	1
	BP	GO:0010669	epithelial structure maintenance	1/27	32/18614	0.0454250573069789	0.111305795811392	0.0663154280480208	RBP4	1
	BP	GO:0010743	regulation of macrophage derived foam cell differentiation	1/27	32/18614	0.0454250573069789	0.111305795811392	0.0663154280480208	MSR1	1
	BP	GO:0032770	positive regulation of monooxygenase activity	1/27	32/18614	0.0454250573069789	0.111305795811392	0.0663154280480208	IL1B	1
	BP	GO:0033032	regulation of myeloid cell apoptotic process	1/27	32/18614	0.0454250573069789	0.111305795811392	0.0663154280480208	CLEC5A	1
	BP	GO:0033198	response to ATP	1/27	32/18614	0.0454250573069789	0.111305795811392	0.0663154280480208	IL1B	1
	BP	GO:0035590	purinergic nucleotide receptor signaling pathway	1/27	32/18614	0.0454250573069789	0.111305795811392	0.0663154280480208	GPR34	1
	BP	GO:0043552	positive regulation of phosphatidylinositol 3-kinase activity	1/27	32/18614	0.0454250573069789	0.111305795811392	0.0663154280480208	FGR	1
	BP	GO:0046457	prostanoid biosynthetic process	1/27	32/18614	0.0454250573069789	0.111305795811392	0.0663154280480208	IL1B	1
	BP	GO:0046825	regulation of protein export from nucleus	1/27	32/18614	0.0454250573069789	0.111305795811392	0.0663154280480208	IL1B	1
	BP	GO:0051482	positive regulation of cytosolic calcium ion concentration involved in phospholipase C-activating G protein-coupled signaling pathway	1/27	32/18614	0.0454250573069789	0.111305795811392	0.0663154280480208	C3AR1	1
	BP	GO:0061384	heart trabecula morphogenesis	1/27	32/18614	0.0454250573069789	0.111305795811392	0.0663154280480208	RBP4	1
	BP	GO:0071353	cellular response to interleukin-4	1/27	32/18614	0.0454250573069789	0.111305795811392	0.0663154280480208	CD300LF	1
	BP	GO:0030072	peptide hormone secretion	2/27	238/18614	0.0463405504507974	0.112796657947167	0.0672036761394504	IL1B/RBP4	2
	BP	GO:0030947	regulation of vascular endothelial growth factor receptor signaling pathway	1/27	33/18614	0.0468120728840272	0.112796657947167	0.0672036761394504	IL1B	1
	BP	GO:0033006	regulation of mast cell activation involved in immune response	1/27	33/18614	0.0468120728840272	0.112796657947167	0.0672036761394504	FGR	1
	BP	GO:0036314	response to sterol	1/27	33/18614	0.0468120728840272	0.112796657947167	0.0672036761394504	CCR5	1
	BP	GO:0038094	Fc-gamma receptor signaling pathway	1/27	33/18614	0.0468120728840272	0.112796657947167	0.0672036761394504	FGR	1
	BP	GO:0050858	negative regulation of antigen receptor-mediated signaling pathway	1/27	33/18614	0.0468120728840272	0.112796657947167	0.0672036761394504	LAPTM5	1
	BP	GO:1901889	negative regulation of cell junction assembly	1/27	33/18614	0.0468120728840272	0.112796657947167	0.0672036761394504	IL1B	1
	BP	GO:2000191	regulation of fatty acid transport	1/27	33/18614	0.0468120728840272	0.112796657947167	0.0672036761394504	IL1B	1
	BP	GO:0002790	peptide secretion	2/27	243/18614	0.0481002671473223	0.113307290292543	0.0675079082983592	IL1B/RBP4	2
	BP	GO:0006026	aminoglycan catabolic process	1/27	34/18614	0.0481971476395374	0.113307290292543	0.0675079082983592	CHI3L1	1
	BP	GO:0006691	leukotriene metabolic process	1/27	34/18614	0.0481971476395374	0.113307290292543	0.0675079082983592	ALOX5AP	1
	BP	GO:0032480	negative regulation of type I interferon production	1/27	34/18614	0.0481971476395374	0.113307290292543	0.0675079082983592	HAVCR2	1
	BP	GO:0032743	positive regulation of interleukin-2 production	1/27	34/18614	0.0481971476395374	0.113307290292543	0.0675079082983592	IL1B	1
	BP	GO:0034121	regulation of toll-like receptor signaling pathway	1/27	34/18614	0.0481971476395374	0.113307290292543	0.0675079082983592	CD300LF	1
	BP	GO:0042044	fluid transport	1/27	34/18614	0.0481971476395374	0.113307290292543	0.0675079082983592	AQP9	1
	BP	GO:0048265	response to pain	1/27	34/18614	0.0481971476395374	0.113307290292543	0.0675079082983592	AQP9	1
	BP	GO:0051450	myoblast proliferation	1/27	34/18614	0.0481971476395374	0.113307290292543	0.0675079082983592	FGR	1
	BP	GO:0090022	regulation of neutrophil chemotaxis	1/27	34/18614	0.0481971476395374	0.113307290292543	0.0675079082983592	C3AR1	1
	BP	GO:0090322	regulation of superoxide metabolic process	1/27	34/18614	0.0481971476395374	0.113307290292543	0.0675079082983592	TYROBP	1
	BP	GO:1902624	positive regulation of neutrophil migration	1/27	34/18614	0.0481971476395374	0.113307290292543	0.0675079082983592	C3AR1	1
	BP	GO:0046883	regulation of hormone secretion	2/27	247/18614	0.0495256800246649	0.114469221853296	0.068200181223162	IL1B/RBP4	2
	BP	GO:0014808	release of sequestered calcium ion into cytosol by sarcoplasmic reticulum	1/27	35/18614	0.0495802841849481	0.114469221853296	0.068200181223162	CCR5	1
	BP	GO:0030212	hyaluronan metabolic process	1/27	35/18614	0.0495802841849481	0.114469221853296	0.068200181223162	IL1B	1
	BP	GO:0032633	interleukin-4 production	1/27	35/18614	0.0495802841849481	0.114469221853296	0.068200181223162	HAVCR2	1
	BP	GO:0032673	regulation of interleukin-4 production	1/27	35/18614	0.0495802841849481	0.114469221853296	0.068200181223162	HAVCR2	1
	BP	GO:0061081	positive regulation of myeloid leukocyte cytokine production involved in immune response	1/27	35/18614	0.0495802841849481	0.114469221853296	0.068200181223162	LAPTM5	1
	BP	GO:0070670	response to interleukin-4	1/27	35/18614	0.0495802841849481	0.114469221853296	0.068200181223162	CD300LF	1
	BP	GO:1901099	negative regulation of signal transduction in absence of ligand	1/27	35/18614	0.0495802841849481	0.114469221853296	0.068200181223162	IL1B	1
	BP	GO:2001240	negative regulation of extrinsic apoptotic signaling pathway in absence of ligand	1/27	35/18614	0.0495802841849481	0.114469221853296	0.068200181223162	IL1B	1
	BP	GO:0051259	protein complex oligomerization	2/27	248/18614	0.0498844553237962	0.114942512366361	0.0684821653079634	TDO2/ALOX5AP	2
	CC	GO:0042581	specific granule	4/27	160/19518	6.58896830642978e-05	0.00428282939917936	0.00312109025041411	CLEC5A/CHI3L1/GPR84/C3AR1	4
	CC	GO:0005581	collagen trimer	3/27	85/19518	0.000216186467992124	0.00572951677438027	0.00417535635379939	MSR1/C1QA/C1QC	3
	CC	GO:0035579	specific granule membrane	3/27	91/19518	0.000264439235740628	0.00572951677438027	0.00417535635379939	CLEC5A/GPR84/C3AR1	3
	CC	GO:0030667	secretory granule membrane	4/27	319/19518	0.000913144103690719	0.0148385916849742	0.0108135485963375	TYROBP/CLEC5A/GPR84/C3AR1	4
	CC	GO:0070821	tertiary granule membrane	2/27	73/19518	0.00455862311974917	0.0590301105614003	0.0430178943362431	CLEC5A/GPR84	2
	CC	GO:0031234	extrinsic component of cytoplasmic side of plasma membrane	2/27	80/19518	0.00544893328259079	0.0590301105614003	0.0430178943362431	FGR/RGS1	2
	CC	GO:0019898	extrinsic component of membrane	3/27	288/19518	0.00715611075543705	0.0664495998719154	0.0484248096232582	FGR/PIK3CG/RGS1	3
	CC	GO:0034362	low-density lipoprotein particle	1/27	12/19518	0.0164789516481441	0.117955052127761	0.0859591472995833	MSR1	1
	CC	GO:0019897	extrinsic component of plasma membrane	2/27	147/19518	0.0174823123762815	0.117955052127761	0.0859591472995833	FGR/RGS1	2
	CC	GO:0009898	cytoplasmic side of plasma membrane	2/27	159/19518	0.0202571323638878	0.117955052127761	0.0859591472995833	FGR/RGS1	2
	CC	GO:0070820	tertiary granule	2/27	164/19518	0.0214645102281894	0.117955052127761	0.0859591472995833	CLEC5A/GPR84	2
	CC	GO:0008180	COP9 signalosome	1/27	17/19518	0.0232677252643457	0.117955052127761	0.0859591472995833	SLA	1
	CC	GO:0033162	melanosome membrane	1/27	21/19518	0.0286662326113365	0.117955052127761	0.0859591472995833	GPNMB	1
	CC	GO:0045009	chitosome	1/27	21/19518	0.0286662326113365	0.117955052127761	0.0859591472995833	GPNMB	1
	CC	GO:0090741	pigment granule membrane	1/27	21/19518	0.0286662326113365	0.117955052127761	0.0859591472995833	GPNMB	1
	CC	GO:0098562	cytoplasmic side of membrane	2/27	193/19518	0.0290350897545259	0.117955052127761	0.0859591472995833	FGR/RGS1	2
	CC	GO:0005942	phosphatidylinositol 3-kinase complex	1/27	29/19518	0.0393771776929854	0.148669100357925	0.108341854511848	PIK3CG	1
	CC	GO:0016235	aggresome	1/27	36/19518	0.0486558778433385	0.148669100357925	0.108341854511848	FGR	1
	CC	GO:0034358	plasma lipoprotein particle	1/27	36/19518	0.0486558778433385	0.148669100357925	0.108341854511848	MSR1	1
	CC	GO:1990777	lipoprotein particle	1/27	36/19518	0.0486558778433385	0.148669100357925	0.108341854511848	MSR1	1
	MF	GO:1901618	organic hydroxy compound transmembrane transporter activity	3/26	52/18369	5.31304982783782e-05	0.00696009527446755	0.00391487882051208	SLCO2B1/AQP9/RBP4	3
	MF	GO:0016702	oxidoreductase activity, acting on single donors with incorporation of molecular oxygen, incorporation of two atoms of oxygen	2/26	24/18369	0.000521620007202739	0.0247365161734414	0.0139136692016143	TDO2/ALOX5AP	2
	MF	GO:0016701	oxidoreductase activity, acting on single donors with incorporation of molecular oxygen	2/26	25/18369	0.000566485103208581	0.0247365161734414	0.0139136692016143	TDO2/ALOX5AP	2
	MF	GO:0070851	growth factor receptor binding	3/26	137/18369	0.000930613455135658	0.0304775906556928	0.0171428794367095	IL1B/CD300LF/SLA	3
	MF	GO:0001784	phosphotyrosine residue binding	2/26	47/18369	0.00200255905646202	0.052467047279305	0.0295113966215456	FGR/SLA	2
	MF	GO:0045309	protein phosphorylated amino acid binding	2/26	58/18369	0.00303307730098648	0.0662221877382047	0.0372483177314129	FGR/SLA	2
	MF	GO:0001618	virus receptor activity	2/26	77/18369	0.00528112023877595	0.0820541975700306	0.0461534257123515	CCR5/CLEC5A	2
	MF	GO:0140272	exogenous protein binding	2/26	78/18369	0.0054154001134838	0.0820541975700306	0.0461534257123515	CCR5/CLEC5A	2
	MF	GO:0001540	amyloid-beta binding	2/26	85/18369	0.00639894788840472	0.0820541975700306	0.0461534257123515	MSR1/C1QA	2
	MF	GO:0051213	dioxygenase activity	2/26	91/18369	0.00730191650914531	0.0820541975700306	0.0461534257123515	TDO2/ALOX5AP	2
	MF	GO:0051219	phosphoprotein binding	2/26	92/18369	0.00745771945353162	0.0820541975700306	0.0461534257123515	FGR/SLA	2
	MF	GO:0016303	1-phosphatidylinositol-3-kinase activity	1/26	10/18369	0.0140678911950739	0.0820541975700306	0.0461534257123515	PIK3CG	1
	MF	GO:0034987	immunoglobulin receptor binding	1/26	10/18369	0.0140678911950739	0.0820541975700306	0.0461534257123515	FGR	1
	MF	GO:0052813	phosphatidylinositol bisphosphate kinase activity	1/26	10/18369	0.0140678911950739	0.0820541975700306	0.0461534257123515	PIK3CG	1
	MF	GO:0140375	immune receptor activity	2/26	141/18369	0.0168549156653573	0.0820541975700306	0.0461534257123515	CCR5/C3AR1	2
	MF	GO:0004875	complement receptor activity	1/26	12/18369	0.0168585421483558	0.0820541975700306	0.0461534257123515	C3AR1	1
	MF	GO:0015132	prostaglandin transmembrane transporter activity	1/26	12/18369	0.0168585421483558	0.0820541975700306	0.0461534257123515	SLCO2B1	1
	MF	GO:0035004	phosphatidylinositol 3-kinase activity	1/26	12/18369	0.0168585421483558	0.0820541975700306	0.0461534257123515	PIK3CG	1
	MF	GO:0008528	G protein-coupled peptide receptor activity	2/26	142/18369	0.0170809540197685	0.0820541975700306	0.0461534257123515	CCR5/GPR84	2
	MF	GO:0015166	polyol transmembrane transporter activity	1/26	13/18369	0.0182510179289378	0.0820541975700306	0.0461534257123515	AQP9	1
	MF	GO:0045028	G protein-coupled purinergic nucleotide receptor activity	1/26	13/18369	0.0182510179289378	0.0820541975700306	0.0461534257123515	GPR34	1
	MF	GO:0071714	icosanoid transmembrane transporter activity	1/26	13/18369	0.0182510179289378	0.0820541975700306	0.0461534257123515	SLCO2B1	1
	MF	GO:0033218	amide binding	3/26	400/18369	0.0183824155475794	0.0820541975700306	0.0461534257123515	MSR1/C1QA/CD300LF	3
	MF	GO:0001653	peptide receptor activity	2/26	148/18369	0.0184644206890139	0.0820541975700306	0.0461534257123515	CCR5/GPR84	2
	MF	GO:0005178	integrin binding	2/26	151/18369	0.0191734914075449	0.0820541975700306	0.0461534257123515	IL1B/GPNMB	2
	MF	GO:0015250	water channel activity	1/26	14/18369	0.0196415972236559	0.0820541975700306	0.0461534257123515	AQP9	1
	MF	GO:0016307	phosphatidylinositol phosphate kinase activity	1/26	14/18369	0.0196415972236559	0.0820541975700306	0.0461534257123515	PIK3CG	1
	MF	GO:0016846	carbon-sulfur lyase activity	1/26	15/18369	0.0210302825122523	0.0820541975700306	0.0461534257123515	ALOX5AP	1
	MF	GO:0140036	ubiquitin-dependent protein binding	1/26	15/18369	0.0210302825122523	0.0820541975700306	0.0461534257123515	LAPTM5	1
	MF	GO:0140313	molecular sequestering activity	1/26	15/18369	0.0210302825122523	0.0820541975700306	0.0461534257123515	LAPTM5	1
	MF	GO:0015347	sodium-independent organic anion transmembrane transporter activity	1/26	16/18369	0.022417076271361	0.0820541975700306	0.0461534257123515	SLCO2B1	1
	MF	GO:0019841	retinol binding	1/26	16/18369	0.022417076271361	0.0820541975700306	0.0461534257123515	RBP4	1
	MF	GO:0005319	lipid transporter activity	2/26	169/18369	0.0236642328044947	0.0820541975700306	0.0461534257123515	SLCO2B1/RBP4	2
	MF	GO:0005149	interleukin-1 receptor binding	1/26	17/18369	0.0238019809745127	0.0820541975700306	0.0461534257123515	IL1B	1
	MF	GO:0005372	water transmembrane transporter activity	1/26	17/18369	0.0238019809745127	0.0820541975700306	0.0461534257123515	AQP9	1
	MF	GO:0030169	low-density lipoprotein particle binding	1/26	17/18369	0.0238019809745127	0.0820541975700306	0.0461534257123515	MSR1	1
	MF	GO:0052742	phosphatidylinositol kinase activity	1/26	17/18369	0.0238019809745127	0.0820541975700306	0.0461534257123515	PIK3CG	1
	MF	GO:0140035	ubiquitination-like modification-dependent protein binding	1/26	17/18369	0.0238019809745127	0.0820541975700306	0.0461534257123515	LAPTM5	1
	MF	GO:0016918	retinal binding	1/26	19/18369	0.0265661330915715	0.0832010339148684	0.0467984923587046	RBP4	1
	MF	GO:0036041	long-chain fatty acid binding	1/26	19/18369	0.0265661330915715	0.0832010339148684	0.0467984923587046	ALOX5AP	1
	MF	GO:0097001	ceramide binding	1/26	19/18369	0.0265661330915715	0.0832010339148684	0.0467984923587046	CD300LF	1
	MF	GO:0001614	purinergic nucleotide receptor activity	1/26	20/18369	0.027945385437055	0.0832010339148684	0.0467984923587046	GPR34	1
	MF	GO:0015125	bile acid transmembrane transporter activity	1/26	20/18369	0.027945385437055	0.0832010339148684	0.0467984923587046	SLCO2B1	1
	MF	GO:0016502	nucleotide receptor activity	1/26	20/18369	0.027945385437055	0.0832010339148684	0.0467984923587046	GPR34	1
	MF	GO:0004602	glutathione peroxidase activity	1/26	22/18369	0.0306982550076974	0.0874232914349644	0.0491734061908196	ALOX5AP	1
	MF	GO:0019956	chemokine binding	1/26	22/18369	0.0306982550076974	0.0874232914349644	0.0491734061908196	CCR5	1
	MF	GO:0031406	carboxylic acid binding	2/26	200/18369	0.0322997444375461	0.0894298006139842	0.0503020172195974	TDO2/ALOX5AP	2
	MF	GO:0004435	phosphatidylinositol phospholipase C activity	1/26	24/18369	0.0334436274562897	0.0894298006139842	0.0503020172195974	CCR5	1
	MF	GO:0001637	G protein-coupled chemoattractant receptor activity	1/26	25/18369	0.0348135083876678	0.0894298006139842	0.0503020172195974	CCR5	1
	MF	GO:0004950	chemokine receptor activity	1/26	25/18369	0.0348135083876678	0.0894298006139842	0.0503020172195974	CCR5	1
	MF	GO:0043177	organic acid binding	2/26	212/18369	0.0359301418311253	0.0894298006139842	0.0503020172195974	TDO2/ALOX5AP	2
	MF	GO:0001965	G-protein alpha-subunit binding	1/26	26/18369	0.0361815223858104	0.0894298006139842	0.0503020172195974	RGS1	1
	MF	GO:0004364	glutathione transferase activity	1/26	26/18369	0.0361815223858104	0.0894298006139842	0.0503020172195974	ALOX5AP	1
	MF	GO:0004629	phospholipase C activity	1/26	27/18369	0.0375476718934133	0.0910878707043916	0.0512346400105055	CCR5	1
	MF	GO:0046625	sphingolipid binding	1/26	28/18369	0.0389119593501127	0.0926812122702685	0.05213085463173	CD300LF	1
	MF	GO:0046875	ephrin receptor binding	1/26	29/18369	0.0402743871924821	0.0940375772220582	0.0528937758581284	PIK3CG	1
	MF	GO:0071813	lipoprotein particle binding	1/26	30/18369	0.041634957854041	0.0940375772220582	0.0528937758581284	MSR1	1
	MF	GO:0071814	protein-lipid complex binding	1/26	30/18369	0.041634957854041	0.0940375772220582	0.0528937758581284	MSR1	1
	MF	GO:0005154	epidermal growth factor receptor binding	1/26	31/18369	0.0429936737652573	0.0954605298855713	0.0536941510003214	SLA	1
	MF	GO:0090482	vitamin transmembrane transporter activity	1/26	35/18369	0.0484100384094232	0.105695250527241	0.0594509243624495	RBP4	1
	MF	GO:0043394	proteoglycan binding	1/26	36/18369	0.0497595169193694	0.10686060190881	0.0601064052520424	GPNMB	1
