# Supplementary material for: Common ground on immune infiltration landscape and diagnostic biomarkers in diabetes-complicated atherosclerosis: an integrated bioinformatics analysis
Source: Front Endocrinol (Lausanne). 2024 Jul 31;15:1381229. doi: 10.3389/fendo.2024.1381229 (PMC11323117; doi:10.3389/fendo.2024.1381229)
Supplement: Supplementary file 7 [file Table_6.xlsx]

## Sheet: Sheet2
	Supplementary Table 6. KEGG enrichment analysis of overlapping DEGs between T2DM and AS.
	ID	Description	GeneRatio	BgRatio	pvalue	p.adjust	qvalue	geneID	Count
	hsa05171	Coronavirus disease - COVID-19	5/15	233/8776	3.05287876823487e-05	0.0023201878638585	0.0019602695248666	IL1B/C3AR1/MMP1/C1QA/C1QC	5
	hsa04936	Alcoholic liver disease	4/15	142/8776	7.80768623166809e-05	0.00296692076803387	0.00250667821121976	IL1B/C3AR1/C1QA/C1QC	4
	hsa05133	Pertussis	3/15	76/8776	0.000263518011539902	0.00667578962567751	0.00564021007155579	IL1B/C1QA/C1QC	3
	hsa04610	Complement and coagulation cascades	3/15	86/8776	0.000379695401727401	0.00721421263282062	0.00609511039615038	C3AR1/C1QA/C1QC	3
	hsa05150	Staphylococcus aureus infection	3/15	96/8776	0.000524681088044723	0.00793736963579487	0.00670608791943888	C3AR1/C1QA/C1QC	3
	hsa05142	Chagas disease	3/15	102/8776	0.000626634444931174	0.00793736963579487	0.00670608791943888	IL1B/C1QA/C1QC	3
	hsa04148	Efferocytosis	3/15	156/8776	0.00214257414805802	0.0232622336074871	0.0196536876739157	HAVCR2/C1QA/C1QC	3
	hsa04062	Chemokine signaling pathway	3/15	192/8776	0.00386317756045412	0.0367001868243141	0.0310070830510133	CCR5/FGR/PIK3CG	3
	hsa05020	Prion disease	3/15	272/8776	0.0101611234305225	0.0752078634942639	0.0635412697112202	IL1B/C1QA/C1QC	3
	hsa05323	Rheumatoid arthritis	2/15	93/8776	0.010664240121432	0.0752078634942639	0.0635412697112202	IL1B/MMP1	2
	hsa04657	IL-17 signaling pathway	2/15	94/8776	0.0108853486636435	0.0752078634942639	0.0635412697112202	IL1B/MMP1	2
	hsa05145	Toxoplasmosis	2/15	111/8776	0.0149513683776127	0.0946919997248807	0.0800029360556471	CCR5/PIK3CG	2
	hsa05322	Systemic lupus erythematosus	2/15	137/8776	0.0222393668231126	0.127405676330651	0.107641914905398	C1QA/C1QC	2
	hsa04380	Osteoclast differentiation	2/15	141/8776	0.0234694666924883	0.127405676330651	0.107641914905398	TYROBP/IL1B	2
	hsa05167	Kaposi sarcoma-associated herpesvirus infection	2/15	194/8776	0.0422600443971437	0.214117558278862	0.180902646191282	CCR5/PIK3CG	2
