# Supplementary material for: Common ground on immune infiltration landscape and diagnostic biomarkers in diabetes-complicated atherosclerosis: an integrated bioinformatics analysis
Source: Front Endocrinol (Lausanne). 2024 Jul 31;15:1381229. doi: 10.3389/fendo.2024.1381229 (PMC11323117; doi:10.3389/fendo.2024.1381229)
Supplement: Supplementary file 8 [file Table_7.xlsx]

## Sheet: Sheet2
	Supplementary Table 7. Topological parameters of genes in the PPI network.
	Gene	MCC	MNC	Degree	Closeness
	ALOX5AP	24	5	5	14.6667
	AQP9	240	17	17	21
	C1QA	221	14	17	20.8333
	C1QC	60	8	8	15.6667
	C3AR1	62	10	10	17.1667
	CCR5	134	12	12	18.5
	CD300LF	18	5	5	14.5
	CD52	12	4	4	14
	CHI3L1	144	11	11	17.8333
	CLEC5A	2	2	2	11.3333
	FGR	169	8	9	16.8333
	GPNMB	84	7	7	15.8333
	GPR34	44	8	8	15.6667
	GPR84	7	3	4	13.6667
	HAVCR2	6	3	3	13
	IL1B	54	6	6	15.3333
	LAPTM5	12	4	4	13.5
	MMP1	12	4	4	14
	MSR1	72	6	6	15.1667
	PIK3CG	1	1	1	10.25
	RGS1	6	3	3	13.5
	SLA	2	2	2	12.0833
	SLCO2B1	2	2	2	12.0833
	TDO2	2	2	2	12.4167
	TFEC	1	1	1	9.08333
	TYROBP	1	1	1	11.5833
