# Supplementary material for: Common ground on immune infiltration landscape and diagnostic biomarkers in diabetes-complicated atherosclerosis: an integrated bioinformatics analysis
Source: Front Endocrinol (Lausanne). 2024 Jul 31;15:1381229. doi: 10.3389/fendo.2024.1381229 (PMC11323117; doi:10.3389/fendo.2024.1381229)
Supplement: Supplementary file 9 [file Table_8.xlsx]

## Sheet: Sheet4
	Supplementary Table 8. Top 12 gene score according to four algorithms (MCC, MNC, Degree, and Closeness).
		Gene id	MCC-score	MCN-score	Degree-score	Closeness-score
	1	TYROBP	240	17	17	21
	2	IL1B	221	14	17	20.8333
	3	CCR5	169	8	9	16.8333
	4	C3AR1	144	11	11	17.8333
	5	C1QA	134	12	12	18.5
	6	CD52	84	7	7	15.8333
	7	HAVCR2	72	6	6	15.1667
	8	FGR	62	10	10	17.1667
	9	LAPTM5	60	8	8	15.6667
	10	MSR1	54	6	6	15.3333
	11	C1QC	44	8	8	15.6667
	12	ALOX5AP	24	5	5	14.6667
