# Supplementary material for: Common ground on immune infiltration landscape and diagnostic biomarkers in diabetes-complicated atherosclerosis: an integrated bioinformatics analysis
Source: Front Endocrinol (Lausanne). 2024 Jul 31;15:1381229. doi: 10.3389/fendo.2024.1381229 (PMC11323117; doi:10.3389/fendo.2024.1381229)
Supplement: Supplementary file 10 [file Table_9.xlsx]

## Sheet: Sheet4
	Supplementary Table 9. The MCODE score of the nodes in the MCODE module.
	Gene	MCODE Score
	C1QA	3.75
	C1QC	4
	C3AR1	4.52381
	TYROBP	3.66667
	MSR1	3.73333
	IL1B	4.28571
	CCR5	4.28571
