# Supplementary material for: Common ground on immune infiltration landscape and diagnostic biomarkers in diabetes-complicated atherosclerosis: an integrated bioinformatics analysis
Source: Front Endocrinol (Lausanne). 2024 Jul 31;15:1381229. doi: 10.3389/fendo.2024.1381229 (PMC11323117; doi:10.3389/fendo.2024.1381229)
Supplement: Supplementary file 11 [file Table_10.xlsx]

## Sheet: Sheet1
	Supplementary Table 10. GO enrichment analysis of core-genes.
	ONTOLOGY	ID	Description	GeneRatio	BgRatio	pvalue	p.adjust	qvalue	geneID	Count
	BP	GO:0002253	activation of immune response	5/7	495/18614	2.61947382121894e-07	0.000170003850997109	6.23159035363664e-05	TYROBP/IL1B/C1QA/C3AR1/C1QC	5
	BP	GO:0061900	glial cell activation	3/7	55/18614	8.47242293689605e-07	0.00021546623960232	7.89804073475376e-05	TYROBP/IL1B/C1QA	3
	BP	GO:0006956	complement activation	3/7	58/18614	9.95991862568505e-07	0.00021546623960232	7.89804073475376e-05	IL1B/C1QA/C1QC	3
	BP	GO:0150076	neuroinflammatory response	3/7	76/18614	2.26260475350259e-06	0.000367107621255794	0.000134565440603048	TYROBP/IL1B/C1QA	3
	BP	GO:0002443	leukocyte mediated immunity	4/7	401/18614	7.05501372396035e-06	0.000915740781370053	0.000335670126655798	TYROBP/IL1B/C1QA/C1QC	4
	BP	GO:0098883	synapse pruning	2/7	15/18614	1.26990478189337e-05	0.00137361367241467	0.000503506106505092	C1QA/C1QC	2
	BP	GO:0048143	astrocyte activation	2/7	24/18614	3.3326571886533e-05	0.0030898493077657	0.00113260229268518	IL1B/C1QA	2
	BP	GO:0150146	cell junction disassembly	2/7	28/18614	4.56102108789244e-05	0.00353199986088029	0.00129467515782815	C1QA/C1QC	2
	BP	GO:0010575	positive regulation of vascular endothelial growth factor production	2/7	29/18614	4.89799672541181e-05	0.00353199986088029	0.00129467515782815	IL1B/C3AR1	2
	BP	GO:0006958	complement activation, classical pathway	2/7	33/18614	6.365244223836e-05	0.00390464826895159	0.00143127160616829	C1QA/C1QC	2
	BP	GO:0006909	phagocytosis	3/7	236/18614	6.78329535373294e-05	0.00390464826895159	0.00143127160616829	TYROBP/IL1B/MSR1	3
	BP	GO:0030595	leukocyte chemotaxis	3/7	241/18614	7.21968863288429e-05	0.00390464826895159	0.00143127160616829	IL1B/C3AR1/CCR5	3
	BP	GO:0006959	humoral immune response	3/7	250/18614	8.05097126354376e-05	0.00401929257695377	0.00147329514620315	IL1B/C1QA/C1QC	3
	BP	GO:0014002	astrocyte development	2/7	43/18614	0.000108665212148527	0.0049234673140888	0.00180472567185803	IL1B/C1QA	2
	BP	GO:0002455	humoral immune response mediated by circulating immunoglobulin	2/7	46/18614	0.000124482870555941	0.0049234673140888	0.00180472567185803	C1QA/C1QC	2
	BP	GO:0001774	microglial cell activation	2/7	47/18614	0.000129992139038124	0.0049234673140888	0.00180472567185803	TYROBP/C1QA	2
	BP	GO:0002449	lymphocyte mediated immunity	3/7	300/18614	0.000138272104141079	0.0049234673140888	0.00180472567185803	IL1B/C1QA/C1QC	3
	BP	GO:0002269	leukocyte activation involved in inflammatory response	2/7	50/18614	0.00014722919283014	0.0049234673140888	0.00180472567185803	TYROBP/C1QA	2
	BP	GO:0002460	adaptive immune response based on somatic recombination of immune receptors built from immunoglobulin superfamily domains	3/7	311/18614	0.000153825650207842	0.0049234673140888	0.00180472567185803	IL1B/C1QA/C1QC	3
	BP	GO:0060326	cell chemotaxis	3/7	312/18614	0.000155293816519314	0.0049234673140888	0.00180472567185803	IL1B/C3AR1/CCR5	3
	BP	GO:0006968	cellular defense response	2/7	52/18614	0.000159310960856494	0.0049234673140888	0.00180472567185803	TYROBP/CCR5	2
	BP	GO:0010574	regulation of vascular endothelial growth factor production	2/7	59/18614	0.000205308587748895	0.00599988190901858	0.0021992917223878	IL1B/C3AR1	2
	BP	GO:0051235	maintenance of location	3/7	347/18614	0.000212630637761829	0.00599988190901858	0.0021992917223878	IL1B/CCR5/MSR1	3
	BP	GO:0010573	vascular endothelial growth factor production	2/7	63/18614	0.000234178961100357	0.00633258940642214	0.00232124759687195	IL1B/C3AR1	2
	BP	GO:0050900	leukocyte migration	3/7	393/18614	0.000306900579464823	0.00796713904290681	0.00292040130353895	IL1B/C3AR1/CCR5	3
	BP	GO:0019915	lipid storage	2/7	86/18614	0.000436457142964307	0.0107360607707013	0.00393536571920929	IL1B/MSR1	2
	BP	GO:0048708	astrocyte differentiation	2/7	87/18614	0.000446646596007603	0.0107360607707013	0.00393536571920929	IL1B/C1QA	2
	BP	GO:1901216	positive regulation of neuron death	2/7	92/18614	0.000499328096820625	0.0115737119584495	0.00424241164967899	TYROBP/C1QA	2
	BP	GO:0001819	positive regulation of cytokine production	3/7	489/18614	0.000582885586785839	0.0127553413435609	0.00467554479546633	TYROBP/IL1B/C3AR1	3
	BP	GO:0032755	positive regulation of interleukin-6 production	2/7	100/18614	0.000589615162260135	0.0127553413435609	0.00467554479546633	TYROBP/IL1B	2
	BP	GO:0030593	neutrophil chemotaxis	2/7	107/18614	0.000674648563545728	0.0141240941206832	0.00517726911243921	IL1B/C3AR1	2
	BP	GO:0042116	macrophage activation	2/7	109/18614	0.000699974700449532	0.0141963618934921	0.00520375928623665	TYROBP/C1QA	2
	BP	GO:1905954	positive regulation of lipid localization	2/7	112/18614	0.000738821083696835	0.0145301479793711	0.00532611052361993	IL1B/MSR1	2
	BP	GO:0021782	glial cell development	2/7	119/18614	0.000833454009819504	0.0159091662462605	0.00583159771576495	IL1B/C1QA	2
	BP	GO:0002761	regulation of myeloid leukocyte differentiation	2/7	123/18614	0.000890032382081203	0.0165037433134486	0.00604954340903314	TYROBP/C1QC	2
	BP	GO:1990266	neutrophil migration	2/7	128/18614	0.000963307115068158	0.017366286602201	0.00636571368436853	IL1B/C3AR1	2
	BP	GO:0071621	granulocyte chemotaxis	2/7	131/18614	0.00100862989432721	0.0176919135518475	0.00648507414275815	IL1B/C3AR1	2
	BP	GO:0016064	immunoglobulin mediated immune response	2/7	145/18614	0.001233547945072	0.0208427651853446	0.00764003719388191	C1QA/C1QC	2
	BP	GO:0002705	positive regulation of leukocyte mediated immunity	2/7	148/18614	0.00128460802375006	0.0208427651853446	0.00764003719388191	TYROBP/IL1B	2
	BP	GO:0019724	B cell mediated immunity	2/7	148/18614	0.00128460802375006	0.0208427651853446	0.00764003719388191	C1QA/C1QC	2
	BP	GO:0097530	granulocyte migration	2/7	156/18614	0.00142568612796112	0.0225675682206529	0.00827227381050613	IL1B/C3AR1	2
	BP	GO:0032635	interleukin-6 production	2/7	178/18614	0.00185031032886796	0.0279267768240769	0.0102367229944715	TYROBP/IL1B	2
	BP	GO:0032675	regulation of interleukin-6 production	2/7	178/18614	0.00185031032886796	0.0279267768240769	0.0102367229944715	TYROBP/IL1B	2
	BP	GO:1905952	regulation of lipid localization	2/7	182/18614	0.001933254979164	0.0281696518287814	0.0103257502445943	IL1B/MSR1	2
	BP	GO:0045766	positive regulation of angiogenesis	2/7	185/18614	0.00199661630835739	0.0281696518287814	0.0103257502445943	IL1B/C3AR1	2
	BP	GO:1904018	positive regulation of vasculature development	2/7	185/18614	0.00199661630835739	0.0281696518287814	0.0103257502445943	IL1B/C3AR1	2
	BP	GO:0071674	mononuclear cell migration	2/7	202/18614	0.00237424549849077	0.0327847942238406	0.0120174576183407	C3AR1/CCR5	2
	BP	GO:0045637	regulation of myeloid cell differentiation	2/7	214/18614	0.00265971268111014	0.0359615318758434	0.0131819093405897	TYROBP/C1QC	2
	BP	GO:0071222	cellular response to lipopolysaccharide	2/7	224/18614	0.00290946656504795	0.0371615133290194	0.0136217695440084	IL1B/CCR5	2
	BP	GO:0002573	myeloid leukocyte differentiation	2/7	227/18614	0.00298648612767012	0.0371615133290194	0.0136217695440084	TYROBP/C1QC	2
	BP	GO:0010001	glial cell differentiation	2/7	235/18614	0.00319657654177384	0.0371615133290194	0.0136217695440084	IL1B/C1QA	2
	BP	GO:0071219	cellular response to molecule of bacterial origin	2/7	237/18614	0.00325016582499554	0.0371615133290194	0.0136217695440084	IL1B/CCR5	2
	BP	GO:0050670	regulation of lymphocyte proliferation	2/7	239/18614	0.0033041808143192	0.0371615133290194	0.0136217695440084	TYROBP/IL1B	2
	BP	GO:0002274	myeloid leukocyte activation	2/7	240/18614	0.00333134779802888	0.0371615133290194	0.0136217695440084	TYROBP/C1QA	2
	BP	GO:0097529	myeloid leukocyte migration	2/7	241/18614	0.00335862102741549	0.0371615133290194	0.0136217695440084	IL1B/C3AR1	2
	BP	GO:0032944	regulation of mononuclear cell proliferation	2/7	243/18614	0.00341348598227423	0.0371615133290194	0.0136217695440084	TYROBP/IL1B	2
	BP	GO:0002703	regulation of leukocyte mediated immunity	2/7	246/18614	0.00349657875175462	0.0371615133290194	0.0136217695440084	TYROBP/IL1B	2
	BP	GO:1903596	regulation of gap junction assembly	1/7	10/18614	0.00375515906213453	0.0371615133290194	0.0136217695440084	IL1B	1
	BP	GO:0071216	cellular response to biotic stimulus	2/7	264/18614	0.00401509080711216	0.0371615133290194	0.0136217695440084	IL1B/CCR5	2
	BP	GO:0002699	positive regulation of immune effector process	2/7	267/18614	0.00410482028133812	0.0371615133290194	0.0136217695440084	TYROBP/IL1B	2
	BP	GO:0001660	fever generation	1/7	11/18614	0.00413000930329555	0.0371615133290194	0.0136217695440084	IL1B	1
	BP	GO:2001204	regulation of osteoclast development	1/7	11/18614	0.00413000930329555	0.0371615133290194	0.0136217695440084	TYROBP	1
	BP	GO:0070663	regulation of leukocyte proliferation	2/7	268/18614	0.00413493943801274	0.0371615133290194	0.0136217695440084	TYROBP/IL1B	2
	BP	GO:0031650	regulation of heat generation	1/7	12/18614	0.00450473864452439	0.0371615133290194	0.0136217695440084	IL1B	1
	BP	GO:0032908	regulation of transforming growth factor beta1 production	1/7	12/18614	0.00450473864452439	0.0371615133290194	0.0136217695440084	TYROBP	1
	BP	GO:0033083	regulation of immature T cell proliferation	1/7	12/18614	0.00450473864452439	0.0371615133290194	0.0136217695440084	IL1B	1
	BP	GO:0033084	regulation of immature T cell proliferation in thymus	1/7	12/18614	0.00450473864452439	0.0371615133290194	0.0136217695440084	IL1B	1
	BP	GO:0071635	negative regulation of transforming growth factor beta production	1/7	12/18614	0.00450473864452439	0.0371615133290194	0.0136217695440084	TYROBP	1
	BP	GO:1900272	negative regulation of long-term synaptic potentiation	1/7	12/18614	0.00450473864452439	0.0371615133290194	0.0136217695440084	TYROBP	1
	BP	GO:0010721	negative regulation of cell development	2/7	286/18614	0.00469490736202856	0.0371615133290194	0.0136217695440084	IL1B/C1QC	2
	BP	GO:0002430	complement receptor mediated signaling pathway	1/7	13/18614	0.00487934711831717	0.0371615133290194	0.0136217695440084	C3AR1	1
	BP	GO:0031392	regulation of prostaglandin biosynthetic process	1/7	13/18614	0.00487934711831717	0.0371615133290194	0.0136217695440084	IL1B	1
	BP	GO:0033079	immature T cell proliferation	1/7	13/18614	0.00487934711831717	0.0371615133290194	0.0136217695440084	IL1B	1
	BP	GO:0033080	immature T cell proliferation in thymus	1/7	13/18614	0.00487934711831717	0.0371615133290194	0.0136217695440084	IL1B	1
	BP	GO:0070486	leukocyte aggregation	1/7	13/18614	0.00487934711831717	0.0371615133290194	0.0136217695440084	IL1B	1
	BP	GO:0002429	immune response-activating cell surface receptor signaling pathway	2/7	302/18614	0.00522081819762485	0.0371615133290194	0.0136217695440084	TYROBP/C3AR1	2
	BP	GO:0016322	neuron remodeling	1/7	14/18614	0.00525383475716268	0.0371615133290194	0.0136217695440084	C1QA	1
	BP	GO:0030213	hyaluronan biosynthetic process	1/7	14/18614	0.00525383475716268	0.0371615133290194	0.0136217695440084	IL1B	1
	BP	GO:0032306	regulation of prostaglandin secretion	1/7	14/18614	0.00525383475716268	0.0371615133290194	0.0136217695440084	IL1B	1
	BP	GO:0032308	positive regulation of prostaglandin secretion	1/7	14/18614	0.00525383475716268	0.0371615133290194	0.0136217695440084	IL1B	1
	BP	GO:0046651	lymphocyte proliferation	2/7	306/18614	0.00535640729389516	0.0371615133290194	0.0136217695440084	TYROBP/IL1B	2
	BP	GO:0032943	mononuclear cell proliferation	2/7	313/18614	0.00559762496941938	0.0371615133290194	0.0136217695440084	TYROBP/IL1B	2
	BP	GO:0032725	positive regulation of granulocyte macrophage colony-stimulating factor production	1/7	15/18614	0.0056282015935446	0.0371615133290194	0.0136217695440084	IL1B	1
	BP	GO:0032905	transforming growth factor beta1 production	1/7	15/18614	0.0056282015935446	0.0371615133290194	0.0136217695440084	TYROBP	1
	BP	GO:0034116	positive regulation of heterotypic cell-cell adhesion	1/7	15/18614	0.0056282015935446	0.0371615133290194	0.0136217695440084	IL1B	1
	BP	GO:0071639	positive regulation of monocyte chemotactic protein-1 production	1/7	15/18614	0.0056282015935446	0.0371615133290194	0.0136217695440084	IL1B	1
	BP	GO:2001279	regulation of unsaturated fatty acid biosynthetic process	1/7	15/18614	0.0056282015935446	0.0371615133290194	0.0136217695440084	IL1B	1
	BP	GO:1902105	regulation of leukocyte differentiation	2/7	319/18614	0.00580835785137153	0.0371615133290194	0.0136217695440084	TYROBP/C1QC	2
	BP	GO:0042063	gliogenesis	2/7	320/18614	0.00584383575782055	0.0371615133290194	0.0136217695440084	IL1B/C1QA	2
	BP	GO:0030852	regulation of granulocyte differentiation	1/7	16/18614	0.00600244765993763	0.0371615133290194	0.0136217695440084	C1QC	1
	BP	GO:0051044	positive regulation of membrane protein ectodomain proteolysis	1/7	16/18614	0.00600244765993763	0.0371615133290194	0.0136217695440084	IL1B	1
	BP	GO:0051251	positive regulation of lymphocyte activation	2/7	327/18614	0.00609501951177492	0.0371615133290194	0.0136217695440084	TYROBP/IL1B	2
	BP	GO:1901214	regulation of neuron death	2/7	327/18614	0.00609501951177492	0.0371615133290194	0.0136217695440084	TYROBP/C1QA	2
	BP	GO:0002768	immune response-regulating cell surface receptor signaling pathway	2/7	329/18614	0.00616769688641372	0.0371615133290194	0.0136217695440084	TYROBP/C3AR1	2
	BP	GO:0030889	negative regulation of B cell proliferation	1/7	17/18614	0.00637657298881067	0.0371615133290194	0.0136217695440084	TYROBP	1
	BP	GO:0030949	positive regulation of vascular endothelial growth factor receptor signaling pathway	1/7	17/18614	0.00637657298881067	0.0371615133290194	0.0136217695440084	IL1B	1
	BP	GO:0031649	heat generation	1/7	17/18614	0.00637657298881067	0.0371615133290194	0.0136217695440084	IL1B	1
	BP	GO:0046827	positive regulation of protein export from nucleus	1/7	17/18614	0.00637657298881067	0.0371615133290194	0.0136217695440084	IL1B	1
	BP	GO:0097396	response to interleukin-17	1/7	17/18614	0.00637657298881067	0.0371615133290194	0.0136217695440084	IL1B	1
	BP	GO:0097398	cellular response to interleukin-17	1/7	17/18614	0.00637657298881067	0.0371615133290194	0.0136217695440084	IL1B	1
	BP	GO:1901550	regulation of endothelial cell development	1/7	17/18614	0.00637657298881067	0.0371615133290194	0.0136217695440084	IL1B	1
	BP	GO:1903140	regulation of establishment of endothelial barrier	1/7	17/18614	0.00637657298881067	0.0371615133290194	0.0136217695440084	IL1B	1
	BP	GO:0002827	positive regulation of T-helper 1 type immune response	1/7	18/18614	0.00675057761262488	0.0371615133290194	0.0136217695440084	IL1B	1
	BP	GO:0010885	regulation of cholesterol storage	1/7	18/18614	0.00675057761262488	0.0371615133290194	0.0136217695440084	MSR1	1
	BP	GO:0016264	gap junction assembly	1/7	18/18614	0.00675057761262488	0.0371615133290194	0.0136217695440084	IL1B	1
	BP	GO:0030730	sequestering of triglyceride	1/7	18/18614	0.00675057761262488	0.0371615133290194	0.0136217695440084	IL1B	1
	BP	GO:0032310	prostaglandin secretion	1/7	18/18614	0.00675057761262488	0.0371615133290194	0.0136217695440084	IL1B	1
	BP	GO:0032604	granulocyte macrophage colony-stimulating factor production	1/7	18/18614	0.00675057761262488	0.0371615133290194	0.0136217695440084	IL1B	1
	BP	GO:0032645	regulation of granulocyte macrophage colony-stimulating factor production	1/7	18/18614	0.00675057761262488	0.0371615133290194	0.0136217695440084	IL1B	1
	BP	GO:0035234	ectopic germ cell programmed cell death	1/7	18/18614	0.00675057761262488	0.0371615133290194	0.0136217695440084	IL1B	1
	BP	GO:0036035	osteoclast development	1/7	18/18614	0.00675057761262488	0.0371615133290194	0.0136217695440084	TYROBP	1
	BP	GO:0150078	positive regulation of neuroinflammatory response	1/7	18/18614	0.00675057761262488	0.0371615133290194	0.0136217695440084	IL1B	1
	BP	GO:0032496	response to lipopolysaccharide	2/7	345/18614	0.00676361512501273	0.0371615133290194	0.0136217695440084	IL1B/CCR5	2
	BP	GO:0070661	leukocyte proliferation	2/7	348/18614	0.0068782077989371	0.0371615133290194	0.0136217695440084	TYROBP/IL1B	2
	BP	GO:0045765	regulation of angiogenesis	2/7	349/18614	0.00691660514227159	0.0371615133290194	0.0136217695440084	IL1B/C3AR1	2
	BP	GO:0002281	macrophage activation involved in immune response	1/7	19/18614	0.00712446156383584	0.0371615133290194	0.0136217695440084	TYROBP	1
	BP	GO:0002283	neutrophil activation involved in immune response	1/7	19/18614	0.00712446156383584	0.0371615133290194	0.0136217695440084	TYROBP	1
	BP	GO:0010744	positive regulation of macrophage derived foam cell differentiation	1/7	19/18614	0.00712446156383584	0.0371615133290194	0.0136217695440084	MSR1	1
	BP	GO:0010759	positive regulation of macrophage chemotaxis	1/7	19/18614	0.00712446156383584	0.0371615133290194	0.0136217695440084	C3AR1	1
	BP	GO:0032930	positive regulation of superoxide anion generation	1/7	19/18614	0.00712446156383584	0.0371615133290194	0.0136217695440084	TYROBP	1
	BP	GO:0035743	CD4-positive, alpha-beta T cell cytokine production	1/7	19/18614	0.00712446156383584	0.0371615133290194	0.0136217695440084	IL1B	1
	BP	GO:1901342	regulation of vasculature development	2/7	355/18614	0.00714908288164857	0.0371615133290194	0.0136217695440084	IL1B/C3AR1	2
	BP	GO:0010878	cholesterol storage	1/7	20/18614	0.00749822487488994	0.0371615133290194	0.0136217695440084	MSR1	1
	BP	GO:0042953	lipoprotein transport	1/7	20/18614	0.00749822487488994	0.0371615133290194	0.0136217695440084	MSR1	1
	BP	GO:0002237	response to molecule of bacterial origin	2/7	366/18614	0.00758458139259175	0.0371615133290194	0.0136217695440084	IL1B/CCR5	2
	BP	GO:0070997	neuron death	2/7	373/18614	0.00786794675500358	0.0371615133290194	0.0136217695440084	TYROBP/C1QA	2
	BP	GO:0002888	positive regulation of myeloid leukocyte mediated immunity	1/7	21/18614	0.00787186757822855	0.0371615133290194	0.0136217695440084	TYROBP	1
	BP	GO:0010829	negative regulation of glucose transmembrane transport	1/7	21/18614	0.00787186757822855	0.0371615133290194	0.0136217695440084	IL1B	1
	BP	GO:0032305	positive regulation of icosanoid secretion	1/7	21/18614	0.00787186757822855	0.0371615133290194	0.0136217695440084	IL1B	1
	BP	GO:0044872	lipoprotein localization	1/7	21/18614	0.00787186757822855	0.0371615133290194	0.0136217695440084	MSR1	1
	BP	GO:0060252	positive regulation of glial cell proliferation	1/7	21/18614	0.00787186757822855	0.0371615133290194	0.0136217695440084	IL1B	1
	BP	GO:0060353	regulation of cell adhesion molecule production	1/7	21/18614	0.00787186757822855	0.0371615133290194	0.0136217695440084	IL1B	1
	BP	GO:0071605	monocyte chemotactic protein-1 production	1/7	21/18614	0.00787186757822855	0.0371615133290194	0.0136217695440084	IL1B	1
	BP	GO:0071637	regulation of monocyte chemotactic protein-1 production	1/7	21/18614	0.00787186757822855	0.0371615133290194	0.0136217695440084	IL1B	1
	BP	GO:2000010	positive regulation of protein localization to cell surface	1/7	21/18614	0.00787186757822855	0.0371615133290194	0.0136217695440084	TYROBP	1
	BP	GO:0002696	positive regulation of leukocyte activation	2/7	377/18614	0.00803203604078978	0.0371615133290194	0.0136217695440084	TYROBP/IL1B	2
	BP	GO:0002223	stimulatory C-type lectin receptor signaling pathway	1/7	22/18614	0.00824538970628474	0.0371615133290194	0.0136217695440084	TYROBP	1
	BP	GO:0030449	regulation of complement activation	1/7	22/18614	0.00824538970628474	0.0371615133290194	0.0136217695440084	IL1B	1
	BP	GO:0032303	regulation of icosanoid secretion	1/7	22/18614	0.00824538970628474	0.0371615133290194	0.0136217695440084	IL1B	1
	BP	GO:0032928	regulation of superoxide anion generation	1/7	22/18614	0.00824538970628474	0.0371615133290194	0.0136217695440084	TYROBP	1
	BP	GO:0045723	positive regulation of fatty acid biosynthetic process	1/7	22/18614	0.00824538970628474	0.0371615133290194	0.0136217695440084	IL1B	1
	BP	GO:1902683	regulation of receptor localization to synapse	1/7	22/18614	0.00824538970628474	0.0371615133290194	0.0136217695440084	TYROBP	1
	BP	GO:1990840	response to lectin	1/7	22/18614	0.00824538970628474	0.0371615133290194	0.0136217695440084	TYROBP	1
	BP	GO:1990858	cellular response to lectin	1/7	22/18614	0.00824538970628474	0.0371615133290194	0.0136217695440084	TYROBP	1
	BP	GO:0002697	regulation of immune effector process	2/7	384/18614	0.00832296987329951	0.037252465157044	0.0136551084672645	TYROBP/IL1B	2
	BP	GO:0050867	positive regulation of cell activation	2/7	394/18614	0.00874689556022574	0.0387738604359659	0.0142127847839239	TYROBP/IL1B	2
	BP	GO:0002922	positive regulation of humoral immune response	1/7	24/18614	0.00899207236625066	0.0387738604359659	0.0142127847839239	IL1B	1
	BP	GO:0051043	regulation of membrane protein ectodomain proteolysis	1/7	24/18614	0.00899207236625066	0.0387738604359659	0.0142127847839239	IL1B	1
	BP	GO:0060143	positive regulation of syncytium formation by plasma membrane fusion	1/7	24/18614	0.00899207236625066	0.0387738604359659	0.0142127847839239	TYROBP	1
	BP	GO:0060352	cell adhesion molecule production	1/7	24/18614	0.00899207236625066	0.0387738604359659	0.0142127847839239	IL1B	1
	BP	GO:0010623	programmed cell death involved in cell development	1/7	25/18614	0.00936523296299296	0.0387738604359659	0.0142127847839239	IL1B	1
	BP	GO:0032693	negative regulation of interleukin-10 production	1/7	25/18614	0.00936523296299296	0.0387738604359659	0.0142127847839239	TYROBP	1
	BP	GO:0034114	regulation of heterotypic cell-cell adhesion	1/7	25/18614	0.00936523296299296	0.0387738604359659	0.0142127847839239	IL1B	1
	BP	GO:0045649	regulation of macrophage differentiation	1/7	25/18614	0.00936523296299296	0.0387738604359659	0.0142127847839239	C1QC	1
	BP	GO:0090023	positive regulation of neutrophil chemotaxis	1/7	25/18614	0.00936523296299296	0.0387738604359659	0.0142127847839239	C3AR1	1
	BP	GO:2000193	positive regulation of fatty acid transport	1/7	25/18614	0.00936523296299296	0.0387738604359659	0.0142127847839239	IL1B	1
	BP	GO:1903706	regulation of hemopoiesis	2/7	415/18614	0.00966871022790901	0.0387738604359659	0.0142127847839239	TYROBP/C1QC	2
	BP	GO:0002407	dendritic cell chemotaxis	1/7	26/18614	0.00973827311411779	0.0387738604359659	0.0142127847839239	CCR5	1
	BP	GO:0002726	positive regulation of T cell cytokine production	1/7	26/18614	0.00973827311411779	0.0387738604359659	0.0142127847839239	IL1B	1
	BP	GO:0032816	positive regulation of natural killer cell activation	1/7	26/18614	0.00973827311411779	0.0387738604359659	0.0142127847839239	TYROBP	1
	BP	GO:0045672	positive regulation of osteoclast differentiation	1/7	26/18614	0.00973827311411779	0.0387738604359659	0.0142127847839239	TYROBP	1
	BP	GO:0050995	negative regulation of lipid catabolic process	1/7	26/18614	0.00973827311411779	0.0387738604359659	0.0142127847839239	IL1B	1
	BP	GO:1905523	positive regulation of macrophage migration	1/7	26/18614	0.00973827311411779	0.0387738604359659	0.0142127847839239	C3AR1	1
	BP	GO:0030099	myeloid cell differentiation	2/7	421/18614	0.00993988516478532	0.0392943961734341	0.0144035901957605	TYROBP/C1QC	2
	BP	GO:0002757	immune response-activating signaling pathway	2/7	423/18614	0.010031042716079	0.0392943961734341	0.0144035901957605	TYROBP/C3AR1	2
	BP	GO:0010884	positive regulation of lipid storage	1/7	27/18614	0.0101111928520239	0.0392943961734341	0.0144035901957605	MSR1	1
	BP	GO:0050996	positive regulation of lipid catabolic process	1/7	27/18614	0.0101111928520239	0.0392943961734341	0.0144035901957605	IL1B	1
	BP	GO:0010720	positive regulation of cell development	2/7	432/18614	0.0104459748396396	0.0395587845564439	0.0145005033002292	TYROBP/IL1B	2
	BP	GO:0002675	positive regulation of acute inflammatory response	1/7	28/18614	0.0104839922091038	0.0395587845564439	0.0145005033002292	IL1B	1
	BP	GO:0010758	regulation of macrophage chemotaxis	1/7	28/18614	0.0104839922091038	0.0395587845564439	0.0145005033002292	C3AR1	1
	BP	GO:0070723	response to cholesterol	1/7	28/18614	0.0104839922091038	0.0395587845564439	0.0145005033002292	CCR5	1
	BP	GO:0071624	positive regulation of granulocyte chemotaxis	1/7	28/18614	0.0104839922091038	0.0395587845564439	0.0145005033002292	C3AR1	1
	BP	GO:0015732	prostaglandin transport	1/7	29/18614	0.0108566712177411	0.0405386481403625	0.0148596780143085	IL1B	1
	BP	GO:0031349	positive regulation of defense response	2/7	441/18614	0.0108686052025009	0.0405386481403625	0.0148596780143085	TYROBP/IL1B	2
	BP	GO:0006869	lipid transport	2/7	447/18614	0.011154615262251	0.0409425292797422	0.0150077230025492	IL1B/MSR1	2
	BP	GO:0002825	regulation of T-helper 1 type immune response	1/7	30/18614	0.0112292299103145	0.0409425292797422	0.0150077230025492	IL1B	1
	BP	GO:0060142	regulation of syncytium formation by plasma membrane fusion	1/7	30/18614	0.0112292299103145	0.0409425292797422	0.0150077230025492	TYROBP	1
	BP	GO:0070498	interleukin-1-mediated signaling pathway	1/7	30/18614	0.0112292299103145	0.0409425292797422	0.0150077230025492	IL1B	1
	BP	GO:0002764	immune response-regulating signaling pathway	2/7	450/18614	0.0112988926770155	0.0409663762423634	0.0150164642458424	TYROBP/C3AR1	2
	BP	GO:1900745	positive regulation of p38MAPK cascade	1/7	31/18614	0.0116016683191945	0.0410906342848457	0.015062011756346	IL1B	1
	BP	GO:0002831	regulation of response to biotic stimulus	2/7	463/18614	0.0119338540567782	0.0410906342848457	0.015062011756346	TYROBP/IL1B	2
	BP	GO:0001516	prostaglandin biosynthetic process	1/7	32/18614	0.0119739864767454	0.0410906342848457	0.015062011756346	IL1B	1
	BP	GO:0010743	regulation of macrophage derived foam cell differentiation	1/7	32/18614	0.0119739864767454	0.0410906342848457	0.015062011756346	MSR1	1
	BP	GO:0032770	positive regulation of monooxygenase activity	1/7	32/18614	0.0119739864767454	0.0410906342848457	0.015062011756346	IL1B	1
	BP	GO:0033198	response to ATP	1/7	32/18614	0.0119739864767454	0.0410906342848457	0.015062011756346	IL1B	1
	BP	GO:0046457	prostanoid biosynthetic process	1/7	32/18614	0.0119739864767454	0.0410906342848457	0.015062011756346	IL1B	1
	BP	GO:0046825	regulation of protein export from nucleus	1/7	32/18614	0.0119739864767454	0.0410906342848457	0.015062011756346	IL1B	1
	BP	GO:0051482	positive regulation of cytosolic calcium ion concentration involved in phospholipase C-activating G protein-coupled signaling pathway	1/7	32/18614	0.0119739864767454	0.0410906342848457	0.015062011756346	C3AR1	1
	BP	GO:0050808	synapse organization	2/7	466/18614	0.0120826272229719	0.0410906342848457	0.015062011756346	C1QA/C1QC	2
	BP	GO:1903829	positive regulation of protein localization	2/7	468/18614	0.0121822750759074	0.0410906342848457	0.015062011756346	TYROBP/IL1B	2
	BP	GO:0030947	regulation of vascular endothelial growth factor receptor signaling pathway	1/7	33/18614	0.0123461844153234	0.0410906342848457	0.015062011756346	IL1B	1
	BP	GO:0036314	response to sterol	1/7	33/18614	0.0123461844153234	0.0410906342848457	0.015062011756346	CCR5	1
	BP	GO:0036336	dendritic cell migration	1/7	33/18614	0.0123461844153234	0.0410906342848457	0.015062011756346	CCR5	1
	BP	GO:1901889	negative regulation of cell junction assembly	1/7	33/18614	0.0123461844153234	0.0410906342848457	0.015062011756346	IL1B	1
	BP	GO:2000191	regulation of fatty acid transport	1/7	33/18614	0.0123461844153234	0.0410906342848457	0.015062011756346	IL1B	1
	BP	GO:0032743	positive regulation of interleukin-2 production	1/7	34/18614	0.0127182621672797	0.0411838677043743	0.0150961870102808	IL1B	1
	BP	GO:0050869	negative regulation of B cell activation	1/7	34/18614	0.0127182621672797	0.0411838677043743	0.0150961870102808	TYROBP	1
	BP	GO:0090022	regulation of neutrophil chemotaxis	1/7	34/18614	0.0127182621672797	0.0411838677043743	0.0150961870102808	C3AR1	1
	BP	GO:0090322	regulation of superoxide metabolic process	1/7	34/18614	0.0127182621672797	0.0411838677043743	0.0150961870102808	TYROBP	1
	BP	GO:1902624	positive regulation of neutrophil migration	1/7	34/18614	0.0127182621672797	0.0411838677043743	0.0150961870102808	C3AR1	1
	BP	GO:0014808	release of sequestered calcium ion into cytosol by sarcoplasmic reticulum	1/7	35/18614	0.0130902197649558	0.0411838677043743	0.0150961870102808	CCR5	1
	BP	GO:0030212	hyaluronan metabolic process	1/7	35/18614	0.0130902197649558	0.0411838677043743	0.0150961870102808	IL1B	1
	BP	GO:1901099	negative regulation of signal transduction in absence of ligand	1/7	35/18614	0.0130902197649558	0.0411838677043743	0.0150961870102808	IL1B	1
	BP	GO:2001240	negative regulation of extrinsic apoptotic signaling pathway in absence of ligand	1/7	35/18614	0.0130902197649558	0.0411838677043743	0.0150961870102808	IL1B	1
	BP	GO:0002683	negative regulation of immune system process	2/7	487/18614	0.0131474237967101	0.0411838677043743	0.0150961870102808	TYROBP/C1QC	2
	BP	GO:0050804	modulation of chemical synaptic transmission	2/7	487/18614	0.0131474237967101	0.0411838677043743	0.0150961870102808	TYROBP/IL1B	2
	BP	GO:0022411	cellular component disassembly	2/7	488/18614	0.0131991440408472	0.0411838677043743	0.0150961870102808	C1QA/C1QC	2
	BP	GO:0099177	regulation of trans-synaptic signaling	2/7	488/18614	0.0131991440408472	0.0411838677043743	0.0150961870102808	TYROBP/IL1B	2
	BP	GO:0019221	cytokine-mediated signaling pathway	2/7	492/18614	0.0134069435189119	0.0416041673771778	0.0152502503077483	IL1B/CCR5	2
	BP	GO:1903514	release of sequestered calcium ion into cytosol by endoplasmic reticulum	1/7	36/18614	0.0134620572406893	0.0416041673771778	0.0152502503077483	CCR5	1
	BP	GO:0010876	lipid localization	2/7	497/18614	0.0136687553412399	0.0420427593197379	0.0154110187434284	IL1B/MSR1	2
	BP	GO:0002369	T cell cytokine production	1/7	38/18614	0.0142053719556346	0.0428804018567762	0.0157180615029299	IL1B	1
	BP	GO:0002724	regulation of T cell cytokine production	1/7	38/18614	0.0142053719556346	0.0428804018567762	0.0157180615029299	IL1B	1
	BP	GO:0010742	macrophage derived foam cell differentiation	1/7	38/18614	0.0142053719556346	0.0428804018567762	0.0157180615029299	MSR1	1
	BP	GO:0045923	positive regulation of fatty acid metabolic process	1/7	38/18614	0.0142053719556346	0.0428804018567762	0.0157180615029299	IL1B	1
	BP	GO:0030851	granulocyte differentiation	1/7	39/18614	0.0145768492594843	0.0431980601342709	0.0158345009980459	C1QC	1
	BP	GO:0060251	regulation of glial cell proliferation	1/7	39/18614	0.0145768492594843	0.0431980601342709	0.0158345009980459	IL1B	1
	BP	GO:0090077	foam cell differentiation	1/7	39/18614	0.0145768492594843	0.0431980601342709	0.0158345009980459	MSR1	1
	BP	GO:0097242	amyloid-beta clearance	1/7	39/18614	0.0145768492594843	0.0431980601342709	0.0158345009980459	MSR1	1
	BP	GO:0046627	negative regulation of insulin receptor signaling pathway	1/7	40/18614	0.014948206570665	0.0438976744993736	0.0160909487257456	IL1B	1
	BP	GO:0071634	regulation of transforming growth factor beta production	1/7	40/18614	0.014948206570665	0.0438976744993736	0.0160909487257456	TYROBP	1
	BP	GO:0048246	macrophage chemotaxis	1/7	41/18614	0.0153194439214781	0.0440830056813749	0.0161588829518948	C3AR1	1
	BP	GO:0098751	bone cell development	1/7	41/18614	0.0153194439214781	0.0440830056813749	0.0161588829518948	TYROBP	1
	BP	GO:0150077	regulation of neuroinflammatory response	1/7	41/18614	0.0153194439214781	0.0440830056813749	0.0161588829518948	IL1B	1
	BP	GO:0042119	neutrophil activation	1/7	42/18614	0.0156905613442182	0.0440830056813749	0.0161588829518948	TYROBP	1
	BP	GO:0045429	positive regulation of nitric oxide biosynthetic process	1/7	42/18614	0.0156905613442182	0.0440830056813749	0.0161588829518948	IL1B	1
	BP	GO:0050691	regulation of defense response to virus by host	1/7	42/18614	0.0156905613442182	0.0440830056813749	0.0161588829518948	IL1B	1
	BP	GO:0050999	regulation of nitric-oxide synthase activity	1/7	42/18614	0.0156905613442182	0.0440830056813749	0.0161588829518948	IL1B	1
	BP	GO:0070296	sarcoplasmic reticulum calcium ion transport	1/7	42/18614	0.0156905613442182	0.0440830056813749	0.0161588829518948	CCR5	1
	BP	GO:1900077	negative regulation of cellular response to insulin stimulus	1/7	42/18614	0.0156905613442182	0.0440830056813749	0.0161588829518948	IL1B	1
	BP	GO:2000008	regulation of protein localization to cell surface	1/7	42/18614	0.0156905613442182	0.0440830056813749	0.0161588829518948	TYROBP	1
	BP	GO:0032814	regulation of natural killer cell activation	1/7	43/18614	0.0160615588711723	0.0443572413080461	0.0162594056209852	TYROBP	1
	BP	GO:0042554	superoxide anion generation	1/7	43/18614	0.0160615588711723	0.0443572413080461	0.0162594056209852	TYROBP	1
	BP	GO:0045840	positive regulation of mitotic nuclear division	1/7	43/18614	0.0160615588711723	0.0443572413080461	0.0162594056209852	IL1B	1
	BP	GO:0071604	transforming growth factor beta production	1/7	43/18614	0.0160615588711723	0.0443572413080461	0.0162594056209852	TYROBP	1
	BP	GO:0006509	membrane protein ectodomain proteolysis	1/7	44/18614	0.0164324365346208	0.0448094592897853	0.0164251687608328	IL1B	1
	BP	GO:1904407	positive regulation of nitric oxide metabolic process	1/7	44/18614	0.0164324365346208	0.0448094592897853	0.0164251687608328	IL1B	1
	BP	GO:1905521	regulation of macrophage migration	1/7	44/18614	0.0164324365346208	0.0448094592897853	0.0164251687608328	C3AR1	1
	BP	GO:1900744	regulation of p38MAPK cascade	1/7	45/18614	0.0168031943668372	0.0454386381003222	0.0166557979250228	IL1B	1
	BP	GO:1902622	regulation of neutrophil migration	1/7	45/18614	0.0168031943668372	0.0454386381003222	0.0166557979250228	C3AR1	1
	BP	GO:0042088	T-helper 1 type immune response	1/7	46/18614	0.017173832400088	0.0458675606076423	0.0168130219727957	IL1B	1
	BP	GO:0042551	neuron maturation	1/7	46/18614	0.017173832400088	0.0458675606076423	0.0168130219727957	C1QA	1
	BP	GO:2001239	regulation of extrinsic apoptotic signaling pathway in absence of ligand	1/7	46/18614	0.017173832400088	0.0458675606076423	0.0168130219727957	IL1B	1
	BP	GO:0002920	regulation of humoral immune response	1/7	47/18614	0.0175443506666322	0.045912433800985	0.0168294705036455	IL1B	1
	BP	GO:0043277	apoptotic cell clearance	1/7	47/18614	0.0175443506666322	0.045912433800985	0.0168294705036455	TYROBP	1
	BP	GO:0045601	regulation of endothelial cell differentiation	1/7	47/18614	0.0175443506666322	0.045912433800985	0.0168294705036455	IL1B	1
	BP	GO:0140353	lipid export from cell	1/7	47/18614	0.0175443506666322	0.045912433800985	0.0168294705036455	IL1B	1
	BP	GO:1900271	regulation of long-term synaptic potentiation	1/7	47/18614	0.0175443506666322	0.045912433800985	0.0168294705036455	TYROBP	1
	BP	GO:0002673	regulation of acute inflammatory response	1/7	48/18614	0.0179147491987233	0.0461375882141722	0.01691200216755	IL1B	1
	BP	GO:0006953	acute-phase response	1/7	48/18614	0.0179147491987233	0.0461375882141722	0.01691200216755	IL1B	1
	BP	GO:0032309	icosanoid secretion	1/7	48/18614	0.0179147491987233	0.0461375882141722	0.01691200216755	IL1B	1
	BP	GO:0036230	granulocyte activation	1/7	48/18614	0.0179147491987233	0.0461375882141722	0.01691200216755	TYROBP	1
	BP	GO:0006911	phagocytosis, engulfment	1/7	49/18614	0.0182850280286064	0.0465371889826101	0.0170584781608465	MSR1	1
	BP	GO:0032892	positive regulation of organic acid transport	1/7	49/18614	0.0182850280286064	0.0465371889826101	0.0170584781608465	IL1B	1
	BP	GO:0061028	establishment of endothelial barrier	1/7	49/18614	0.0182850280286064	0.0465371889826101	0.0170584781608465	IL1B	1
	BP	GO:0006692	prostanoid metabolic process	1/7	50/18614	0.0186551871885201	0.0469271956796494	0.0172014373912915	IL1B	1
	BP	GO:0006693	prostaglandin metabolic process	1/7	50/18614	0.0186551871885201	0.0469271956796494	0.0172014373912915	IL1B	1
	BP	GO:0042304	regulation of fatty acid biosynthetic process	1/7	50/18614	0.0186551871885201	0.0469271956796494	0.0172014373912915	IL1B	1
	BP	GO:0002762	negative regulation of myeloid leukocyte differentiation	1/7	52/18614	0.0193951466273599	0.0484132698506021	0.0177461665497301	C1QC	1
	BP	GO:0006636	unsaturated fatty acid biosynthetic process	1/7	52/18614	0.0193951466273599	0.0484132698506021	0.0177461665497301	IL1B	1
	BP	GO:0010883	regulation of lipid storage	1/7	53/18614	0.0197649469707287	0.0489597350534463	0.0179464765583957	MSR1	1
	BP	GO:0071622	regulation of granulocyte chemotaxis	1/7	53/18614	0.0197649469707287	0.0489597350534463	0.0179464765583957	C3AR1	1
	BP	GO:0014009	glial cell proliferation	1/7	54/18614	0.0201346277730136	0.0496858305121133	0.0182126310854555	IL1B	1
	BP	GO:0034381	plasma lipoprotein particle clearance	1/7	55/18614	0.0205041890664178	0.0500271379853578	0.0183377393312641	MSR1	1
	BP	GO:0043525	positive regulation of neuron apoptotic process	1/7	55/18614	0.0205041890664178	0.0500271379853578	0.0183377393312641	TYROBP	1
	BP	GO:0050805	negative regulation of synaptic transmission	1/7	55/18614	0.0205041890664178	0.0500271379853578	0.0183377393312641	IL1B	1
	BP	GO:0038066	p38MAPK cascade	1/7	56/18614	0.0208736308831394	0.0505484568774533	0.0185288318129989	IL1B	1
	BP	GO:0060986	endocrine hormone secretion	1/7	56/18614	0.0208736308831394	0.0505484568774533	0.0185288318129989	IL1B	1
	BP	GO:0007566	embryo implantation	1/7	57/18614	0.021242953255368	0.0510617654175326	0.0187169880534626	IL1B	1
	BP	GO:0032768	regulation of monooxygenase activity	1/7	57/18614	0.021242953255368	0.0510617654175326	0.0187169880534626	IL1B	1
	BP	GO:0010718	positive regulation of epithelial to mesenchymal transition	1/7	58/18614	0.0216121562152867	0.0511908371668651	0.0187643000562996	IL1B	1
	BP	GO:0030225	macrophage differentiation	1/7	58/18614	0.0216121562152867	0.0511908371668651	0.0187643000562996	C1QC	1
	BP	GO:0048010	vascular endothelial growth factor receptor signaling pathway	1/7	58/18614	0.0216121562152867	0.0511908371668651	0.0187643000562996	IL1B	1
	BP	GO:0099024	plasma membrane invagination	1/7	58/18614	0.0216121562152867	0.0511908371668651	0.0187643000562996	MSR1	1
	BP	GO:0002763	positive regulation of myeloid leukocyte differentiation	1/7	59/18614	0.0219812397950719	0.0513159159244665	0.0188101484047189	TYROBP	1
	BP	GO:0006611	protein export from nucleus	1/7	59/18614	0.0219812397950719	0.0513159159244665	0.0188101484047189	IL1B	1
	BP	GO:0033619	membrane protein proteolysis	1/7	59/18614	0.0219812397950719	0.0513159159244665	0.0188101484047189	IL1B	1
	BP	GO:0051785	positive regulation of nuclear division	1/7	59/18614	0.0219812397950719	0.0513159159244665	0.0188101484047189	IL1B	1
	BP	GO:0002886	regulation of myeloid leukocyte mediated immunity	1/7	60/18614	0.0223502040268928	0.0515547649089142	0.0188976998936252	TYROBP	1
	BP	GO:0043407	negative regulation of MAP kinase activity	1/7	60/18614	0.0223502040268928	0.0515547649089142	0.0188976998936252	IL1B	1
	BP	GO:0046824	positive regulation of nucleocytoplasmic transport	1/7	60/18614	0.0223502040268928	0.0515547649089142	0.0188976998936252	IL1B	1
	BP	GO:0034113	heterotypic cell-cell adhesion	1/7	61/18614	0.0227190489429113	0.0515547649089142	0.0188976998936252	IL1B	1
	BP	GO:0046456	icosanoid biosynthetic process	1/7	61/18614	0.0227190489429113	0.0515547649089142	0.0188976998936252	IL1B	1
	BP	GO:0050994	regulation of lipid catabolic process	1/7	61/18614	0.0227190489429113	0.0515547649089142	0.0188976998936252	IL1B	1
	BP	GO:0097120	receptor localization to synapse	1/7	61/18614	0.0227190489429113	0.0515547649089142	0.0188976998936252	TYROBP	1
	BP	GO:1905517	macrophage migration	1/7	61/18614	0.0227190489429113	0.0515547649089142	0.0188976998936252	C3AR1	1
	BP	GO:0000768	syncytium formation by plasma membrane fusion	1/7	62/18614	0.0230877745752834	0.0516040381035468	0.0189157612706213	TYROBP	1
	BP	GO:0045428	regulation of nitric oxide biosynthetic process	1/7	62/18614	0.0230877745752834	0.0516040381035468	0.0189157612706213	IL1B	1
	BP	GO:0140253	cell-cell fusion	1/7	62/18614	0.0230877745752834	0.0516040381035468	0.0189157612706213	TYROBP	1
	BP	GO:0001885	endothelial cell development	1/7	63/18614	0.0234563809561577	0.0516040381035468	0.0189157612706213	IL1B	1
	BP	GO:0032623	interleukin-2 production	1/7	63/18614	0.0234563809561577	0.0516040381035468	0.0189157612706213	IL1B	1
	BP	GO:0032663	regulation of interleukin-2 production	1/7	63/18614	0.0234563809561577	0.0516040381035468	0.0189157612706213	IL1B	1
	BP	GO:0032731	positive regulation of interleukin-1 beta production	1/7	63/18614	0.0234563809561577	0.0516040381035468	0.0189157612706213	TYROBP	1
	BP	GO:0032757	positive regulation of interleukin-8 production	1/7	63/18614	0.0234563809561577	0.0516040381035468	0.0189157612706213	IL1B	1
	BP	GO:0051353	positive regulation of oxidoreductase activity	1/7	63/18614	0.0234563809561577	0.0516040381035468	0.0189157612706213	IL1B	1
	BP	GO:0010324	membrane invagination	1/7	65/18614	0.02419323609197	0.0521641535670715	0.0191210748619871	MSR1	1
	BP	GO:0030888	regulation of B cell proliferation	1/7	65/18614	0.02419323609197	0.0521641535670715	0.0191210748619871	TYROBP	1
	BP	GO:0031663	lipopolysaccharide-mediated signaling pathway	1/7	65/18614	0.02419323609197	0.0521641535670715	0.0191210748619871	IL1B	1
	BP	GO:0046888	negative regulation of hormone secretion	1/7	65/18614	0.02419323609197	0.0521641535670715	0.0191210748619871	IL1B	1
	BP	GO:0071715	icosanoid transport	1/7	65/18614	0.02419323609197	0.0521641535670715	0.0191210748619871	IL1B	1
	BP	GO:0080164	regulation of nitric oxide metabolic process	1/7	65/18614	0.02419323609197	0.0521641535670715	0.0191210748619871	IL1B	1
	BP	GO:0006949	syncytium formation	1/7	66/18614	0.0245614849111706	0.0524355385110188	0.0192205525966917	TYROBP	1
	BP	GO:0032613	interleukin-10 production	1/7	66/18614	0.0245614849111706	0.0524355385110188	0.0192205525966917	TYROBP	1
	BP	GO:0032653	regulation of interleukin-10 production	1/7	66/18614	0.0245614849111706	0.0524355385110188	0.0192205525966917	TYROBP	1
	BP	GO:0001912	positive regulation of leukocyte mediated cytotoxicity	1/7	67/18614	0.0249296146073977	0.0525302593513024	0.0192552730733831	TYROBP	1
	BP	GO:0038034	signal transduction in absence of ligand	1/7	67/18614	0.0249296146073977	0.0525302593513024	0.0192552730733831	IL1B	1
	BP	GO:0097192	extrinsic apoptotic signaling pathway in absence of ligand	1/7	67/18614	0.0249296146073977	0.0525302593513024	0.0192552730733831	IL1B	1
	BP	GO:1901224	positive regulation of NIK/NF-kappaB signaling	1/7	67/18614	0.0249296146073977	0.0525302593513024	0.0192552730733831	IL1B	1
	BP	GO:0045670	regulation of osteoclast differentiation	1/7	68/18614	0.0252976252127652	0.0531331998805328	0.0194762844424628	TYROBP	1
	BP	GO:0002711	positive regulation of T cell mediated immunity	1/7	69/18614	0.0256655167593796	0.0535592295075155	0.0196324480880683	IL1B	1
	BP	GO:0014015	positive regulation of gliogenesis	1/7	69/18614	0.0256655167593796	0.0535592295075155	0.0196324480880683	IL1B	1
	BP	GO:0032722	positive regulation of chemokine production	1/7	70/18614	0.0260332892793409	0.0538076584149435	0.0197235111536408	IL1B	1
	BP	GO:0034394	protein localization to cell surface	1/7	70/18614	0.0260332892793409	0.0538076584149435	0.0197235111536408	TYROBP	1
	BP	GO:2000379	positive regulation of reactive oxygen species metabolic process	1/7	70/18614	0.0260332892793409	0.0538076584149435	0.0197235111536408	TYROBP	1
	BP	GO:0006024	glycosaminoglycan biosynthetic process	1/7	72/18614	0.0267684773676701	0.0549770310494237	0.0201521515159675	IL1B	1
	BP	GO:0046626	regulation of insulin receptor signaling pathway	1/7	72/18614	0.0267684773676701	0.0549770310494237	0.0201521515159675	IL1B	1
	BP	GO:0050766	positive regulation of phagocytosis	1/7	73/18614	0.027135893000203	0.0552075064486889	0.0202366336183662	IL1B	1
	BP	GO:0071260	cellular response to mechanical stimulus	1/7	73/18614	0.027135893000203	0.0552075064486889	0.0202366336183662	IL1B	1
	BP	GO:1900076	regulation of cellular response to insulin stimulus	1/7	73/18614	0.027135893000203	0.0552075064486889	0.0202366336183662	IL1B	1
	BP	GO:0006023	aminoglycan biosynthetic process	1/7	74/18614	0.0275031897344137	0.0552618270514999	0.0202565451522812	IL1B	1
	BP	GO:0006801	superoxide metabolic process	1/7	74/18614	0.0275031897344137	0.0552618270514999	0.0202565451522812	TYROBP	1
	BP	GO:0031343	positive regulation of cell killing	1/7	74/18614	0.0275031897344137	0.0552618270514999	0.0202565451522812	TYROBP	1
	BP	GO:0032732	positive regulation of interleukin-1 production	1/7	74/18614	0.0275031897344137	0.0552618270514999	0.0202565451522812	TYROBP	1
	BP	GO:0006809	nitric oxide biosynthetic process	1/7	77/18614	0.02860436686773	0.0569455033655117	0.0208737065292444	IL1B	1
	BP	GO:0010827	regulation of glucose transmembrane transport	1/7	77/18614	0.02860436686773	0.0569455033655117	0.0208737065292444	IL1B	1
	BP	GO:0032729	positive regulation of type II interferon production	1/7	77/18614	0.02860436686773	0.0569455033655117	0.0208737065292444	IL1B	1
	BP	GO:0002220	innate immune response activating cell surface receptor signaling pathway	1/7	78/18614	0.0289711883292357	0.0573240891026646	0.0210124793402031	TYROBP	1
	BP	GO:0050709	negative regulation of protein secretion	1/7	78/18614	0.0289711883292357	0.0573240891026646	0.0210124793402031	IL1B	1
	BP	GO:0050688	regulation of defense response to virus	1/7	79/18614	0.029337891052676	0.0578732258151573	0.0212137686063183	IL1B	1
	BP	GO:0002720	positive regulation of cytokine production involved in immune response	1/7	80/18614	0.0297044750700827	0.0582423091253283	0.0213490582472211	IL1B	1
	BP	GO:0032890	regulation of organic acid transport	1/7	80/18614	0.0297044750700827	0.0582423091253283	0.0213490582472211	IL1B	1
	BP	GO:0046209	nitric oxide metabolic process	1/7	83/18614	0.0308035152063024	0.0602153053279827	0.0220722715175154	IL1B	1
	BP	GO:0061515	myeloid cell development	1/7	84/18614	0.0311696247197424	0.060566127075188	0.022200867275959	TYROBP	1
	BP	GO:2001057	reactive nitrogen species metabolic process	1/7	84/18614	0.0311696247197424	0.060566127075188	0.022200867275959	IL1B	1
	BP	GO:0033077	T cell differentiation in thymus	1/7	86/18614	0.0319014881406601	0.0617741596777554	0.0226436786751646	IL1B	1
	BP	GO:0032370	positive regulation of lipid transport	1/7	87/18614	0.0322672421121095	0.0617741596777554	0.0226436786751646	IL1B	1
	BP	GO:0046889	positive regulation of lipid biosynthetic process	1/7	87/18614	0.0322672421121095	0.0617741596777554	0.0226436786751646	IL1B	1
	BP	GO:0048678	response to axon injury	1/7	87/18614	0.0322672421121095	0.0617741596777554	0.0226436786751646	TYROBP	1
	BP	GO:0097006	regulation of plasma lipoprotein particle levels	1/7	87/18614	0.0322672421121095	0.0617741596777554	0.0226436786751646	MSR1	1
	BP	GO:0050672	negative regulation of lymphocyte proliferation	1/7	88/18614	0.0326328776335222	0.0622904046592821	0.0228329112853747	TYROBP	1
	BP	GO:0032945	negative regulation of mononuclear cell proliferation	1/7	89/18614	0.0329983947368674	0.0628033964346831	0.0230209514138973	TYROBP	1
	BP	GO:0070098	chemokine-mediated signaling pathway	1/7	91/18614	0.0337290738171925	0.0640063418343799	0.0234618980692075	CCR5	1
	BP	GO:0050886	endocrine process	1/7	93/18614	0.0344592796086962	0.0650118385640809	0.0238304687624399	IL1B	1
	BP	GO:0051781	positive regulation of cell division	1/7	93/18614	0.0344592796086962	0.0650118385640809	0.0238304687624399	IL1B	1
	BP	GO:0001910	regulation of leukocyte mediated cytotoxicity	1/7	95/18614	0.0351890123668788	0.0656254857071963	0.024055404703311	TYROBP	1
	BP	GO:0019217	regulation of fatty acid metabolic process	1/7	95/18614	0.0351890123668788	0.0656254857071963	0.024055404703311	IL1B	1
	BP	GO:0045638	negative regulation of myeloid cell differentiation	1/7	95/18614	0.0351890123668788	0.0656254857071963	0.024055404703311	C1QC	1
	BP	GO:0046330	positive regulation of JNK cascade	1/7	95/18614	0.0351890123668788	0.0656254857071963	0.024055404703311	IL1B	1
	BP	GO:0002690	positive regulation of leukocyte chemotaxis	1/7	96/18614	0.0355537014382881	0.0657388952519913	0.0240969756336875	C3AR1	1
	BP	GO:0070664	negative regulation of leukocyte proliferation	1/7	96/18614	0.0355537014382881	0.0657388952519913	0.0240969756336875	TYROBP	1
	BP	GO:1903510	mucopolysaccharide metabolic process	1/7	96/18614	0.0355537014382881	0.0657388952519913	0.0240969756336875	IL1B	1
	BP	GO:0002709	regulation of T cell mediated immunity	1/7	97/18614	0.0359182723471301	0.0662243146400211	0.0242749089427374	IL1B	1
	BP	GO:0002275	myeloid cell activation involved in immune response	1/7	98/18614	0.0362827251253104	0.0664355916571774	0.0243523537661537	TYROBP	1
	BP	GO:0032642	regulation of chemokine production	1/7	98/18614	0.0362827251253104	0.0664355916571774	0.0243523537661537	IL1B	1
	BP	GO:0032602	chemokine production	1/7	99/18614	0.0366470598047296	0.0664355916571774	0.0243523537661537	IL1B	1
	BP	GO:1990868	response to chemokine	1/7	99/18614	0.0366470598047296	0.0664355916571774	0.0243523537661537	CCR5	1
	BP	GO:1990869	cellular response to chemokine	1/7	99/18614	0.0366470598047296	0.0664355916571774	0.0243523537661537	CCR5	1
	BP	GO:2001237	negative regulation of extrinsic apoptotic signaling pathway	1/7	99/18614	0.0366470598047296	0.0664355916571774	0.0243523537661537	IL1B	1
	BP	GO:0030101	natural killer cell activation	1/7	100/18614	0.0370112764172796	0.0669089648880626	0.0245258714860144	TYROBP	1
	BP	GO:0050764	regulation of phagocytosis	1/7	101/18614	0.037375374994847	0.0673794954768214	0.024698347218817	IL1B	1
	BP	GO:0030316	osteoclast differentiation	1/7	102/18614	0.0377393555693102	0.0678472071038291	0.0248697896447415	TYROBP	1
	BP	GO:0032677	regulation of interleukin-8 production	1/7	103/18614	0.038103218172541	0.067936781851591	0.0249026237911922	IL1B	1
	BP	GO:0042100	B cell proliferation	1/7	103/18614	0.038103218172541	0.067936781851591	0.0249026237911922	TYROBP	1
	BP	GO:0045639	positive regulation of myeloid cell differentiation	1/7	103/18614	0.038103218172541	0.067936781851591	0.0249026237911922	TYROBP	1
	BP	GO:0032637	interleukin-8 production	1/7	104/18614	0.0384669628364054	0.068210543390238	0.0250029726805511	IL1B	1
	BP	GO:0060291	long-term synaptic potentiation	1/7	104/18614	0.0384669628364054	0.068210543390238	0.0250029726805511	TYROBP	1
	BP	GO:0032760	positive regulation of tumor necrosis factor production	1/7	105/18614	0.0388305895927612	0.0684811213198424	0.0251021545994395	TYROBP	1
	BP	GO:0042102	positive regulation of T cell proliferation	1/7	105/18614	0.0388305895927612	0.0684811213198424	0.0251021545994395	IL1B	1
	BP	GO:0046822	regulation of nucleocytoplasmic transport	1/7	107/18614	0.039557489510346	0.0695740127160286	0.02550276031761	IL1B	1
	BP	GO:0014013	regulation of gliogenesis	1/7	108/18614	0.0399207627352568	0.0699731415486182	0.0256490633200677	IL1B	1
	BP	GO:0045833	negative regulation of lipid metabolic process	1/7	109/18614	0.0402839181800235	0.0699731415486182	0.0256490633200677	IL1B	1
	BP	GO:1902106	negative regulation of leukocyte differentiation	1/7	109/18614	0.0402839181800235	0.0699731415486182	0.0256490633200677	C1QC	1
	BP	GO:1903557	positive regulation of tumor necrosis factor superfamily cytokine production	1/7	109/18614	0.0402839181800235	0.0699731415486182	0.0256490633200677	TYROBP	1
	BP	GO:0002444	myeloid leukocyte mediated immunity	1/7	110/18614	0.04064695587647	0.0699731415486182	0.0256490633200677	TYROBP	1
	BP	GO:0010717	regulation of epithelial to mesenchymal transition	1/7	110/18614	0.04064695587647	0.0699731415486182	0.0256490633200677	IL1B	1
	BP	GO:0031341	regulation of cell killing	1/7	110/18614	0.04064695587647	0.0699731415486182	0.0256490633200677	TYROBP	1
	BP	GO:1901222	regulation of NIK/NF-kappaB signaling	1/7	110/18614	0.04064695587647	0.0699731415486182	0.0256490633200677	IL1B	1
	BP	GO:0051341	regulation of oxidoreductase activity	1/7	111/18614	0.0410098758564131	0.0702253546987127	0.0257415135218702	IL1B	1
	BP	GO:0071347	cellular response to interleukin-1	1/7	111/18614	0.0410098758564131	0.0702253546987127	0.0257415135218702	IL1B	1
	BP	GO:0032611	interleukin-1 beta production	1/7	112/18614	0.0413726781516628	0.070474719476192	0.0258329196360707	TYROBP	1
	BP	GO:0032651	regulation of interleukin-1 beta production	1/7	112/18614	0.0413726781516628	0.070474719476192	0.0258329196360707	TYROBP	1
	BP	GO:0007200	phospholipase C-activating G protein-coupled receptor signaling pathway	1/7	113/18614	0.0417353627940223	0.0709064147992683	0.0259911600756381	C3AR1	1
	BP	GO:0002526	acute inflammatory response	1/7	114/18614	0.0420979298152884	0.070965081688629	0.0260126647662479	IL1B	1
	BP	GO:0033559	unsaturated fatty acid metabolic process	1/7	114/18614	0.0420979298152884	0.070965081688629	0.0260126647662479	IL1B	1
	BP	GO:1904659	glucose transmembrane transport	1/7	114/18614	0.0420979298152884	0.070965081688629	0.0260126647662479	IL1B	1
	BP	GO:1903707	negative regulation of hemopoiesis	1/7	115/18614	0.0424603792472499	0.0713906376462828	0.0261686547855971	C1QC	1
	BP	GO:0015908	fatty acid transport	1/7	116/18614	0.0428227111216902	0.0716803494380552	0.0262748503333071	IL1B	1
	BP	GO:0007088	regulation of mitotic nuclear division	1/7	117/18614	0.0431849254703845	0.0716803494380552	0.0262748503333071	IL1B	1
	BP	GO:0008645	hexose transmembrane transport	1/7	117/18614	0.0431849254703845	0.0716803494380552	0.0262748503333071	IL1B	1
	BP	GO:0030203	glycosaminoglycan metabolic process	1/7	117/18614	0.0431849254703845	0.0716803494380552	0.0262748503333071	IL1B	1
	BP	GO:0043406	positive regulation of MAP kinase activity	1/7	117/18614	0.0431849254703845	0.0716803494380552	0.0262748503333071	IL1B	1
	BP	GO:0032609	type II interferon production	1/7	118/18614	0.043547022325102	0.0717310088553076	0.0262934198382929	IL1B	1
	BP	GO:0032649	regulation of type II interferon production	1/7	118/18614	0.043547022325102	0.0717310088553076	0.0262934198382929	IL1B	1
	BP	GO:0050830	defense response to Gram-positive bacterium	1/7	118/18614	0.043547022325102	0.0717310088553076	0.0262934198382929	IL1B	1
	BP	GO:0002718	regulation of cytokine production involved in immune response	1/7	119/18614	0.0439090017176044	0.0719619750371849	0.0263780818399218	IL1B	1
	BP	GO:0045446	endothelial cell differentiation	1/7	119/18614	0.0439090017176044	0.0719619750371849	0.0263780818399218	IL1B	1
	BP	GO:0015749	monosaccharide transmembrane transport	1/7	120/18614	0.0442708636796468	0.0723722683327224	0.0265284772414164	IL1B	1
	BP	GO:0002367	cytokine production involved in immune response	1/7	121/18614	0.0446326082429779	0.0725979016283024	0.0266111844424561	IL1B	1
	BP	GO:0043500	muscle adaptation	1/7	121/18614	0.0446326082429779	0.0725979016283024	0.0266111844424561	IL1B	1
	BP	GO:0071675	regulation of mononuclear cell migration	1/7	122/18614	0.0449942354393388	0.0730031470003272	0.0267597294981331	C3AR1	1
	BP	GO:0002824	positive regulation of adaptive immune response based on somatic recombination of immune receptors built from immunoglobulin superfamily domains	1/7	123/18614	0.0453557453004636	0.0732235788557236	0.0268405300809237	IL1B	1
	BP	GO:0071901	negative regulation of protein serine/threonine kinase activity	1/7	123/18614	0.0453557453004636	0.0732235788557236	0.0268405300809237	IL1B	1
	BP	GO:0030301	cholesterol transport	1/7	124/18614	0.0457171378580808	0.0736238770965123	0.0269872617367801	MSR1	1
	BP	GO:0002456	T cell mediated immunity	1/7	125/18614	0.0460784131439107	0.0738392348898717	0.0270662023925245	IL1B	1
	BP	GO:0006690	icosanoid metabolic process	1/7	125/18614	0.0460784131439107	0.0738392348898717	0.0270662023925245	IL1B	1
	BP	GO:0002688	regulation of leukocyte chemotaxis	1/7	126/18614	0.0464395711896668	0.0738707884855239	0.0270777685471225	C3AR1	1
	BP	GO:0002708	positive regulation of lymphocyte mediated immunity	1/7	126/18614	0.0464395711896668	0.0738707884855239	0.0270777685471225	IL1B	1
	BP	GO:0006022	aminoglycan metabolic process	1/7	126/18614	0.0464395711896668	0.0738707884855239	0.0270777685471225	IL1B	1
	BP	GO:0008286	insulin receptor signaling pathway	1/7	128/18614	0.0471615356877817	0.0748357864581181	0.0274314941846317	IL1B	1
	BP	GO:0002821	positive regulation of adaptive immune response	1/7	129/18614	0.0475223422035335	0.0748592235196437	0.0274400851762866	IL1B	1
	BP	GO:0032874	positive regulation of stress-activated MAPK cascade	1/7	129/18614	0.0475223422035335	0.0748592235196437	0.0274400851762866	IL1B	1
	BP	GO:0046683	response to organophosphorus	1/7	129/18614	0.0475223422035335	0.0748592235196437	0.0274400851762866	IL1B	1
	BP	GO:0050864	regulation of B cell activation	1/7	130/18614	0.0478830316059988	0.074904542939069	0.0274566972739106	TYROBP	1
	BP	GO:0051209	release of sequestered calcium ion into cytosol	1/7	130/18614	0.0478830316059988	0.074904542939069	0.0274566972739106	CCR5	1
	BP	GO:0032612	interleukin-1 production	1/7	131/18614	0.048243603926858	0.074904542939069	0.0274566972739106	TYROBP	1
	BP	GO:0032652	regulation of interleukin-1 production	1/7	131/18614	0.048243603926858	0.074904542939069	0.0274566972739106	TYROBP	1
	BP	GO:0051283	negative regulation of sequestering of calcium ion	1/7	131/18614	0.048243603926858	0.074904542939069	0.0274566972739106	CCR5	1
	BP	GO:0070304	positive regulation of stress-activated protein kinase signaling cascade	1/7	131/18614	0.048243603926858	0.074904542939069	0.0274566972739106	IL1B	1
	BP	GO:0034219	carbohydrate transmembrane transport	1/7	133/18614	0.0489643974504407	0.0756616522508	0.0277342201097734	IL1B	1
	BP	GO:0051282	regulation of sequestering of calcium ion	1/7	133/18614	0.0489643974504407	0.0756616522508	0.0277342201097734	CCR5	1
	BP	GO:0002702	positive regulation of production of molecular mediator of immune response	1/7	134/18614	0.0493246187164895	0.0758570557985822	0.0278058464203707	IL1B	1
	BP	GO:0051224	negative regulation of protein transport	1/7	134/18614	0.0493246187164895	0.0758570557985822	0.0278058464203707	IL1B	1
	BP	GO:0010565	regulation of cellular ketone metabolic process	1/7	135/18614	0.0496847230275818	0.0762302251652496	0.027942633829124	IL1B	1
	CC	GO:0005581	collagen trimer	3/7	85/19518	2.75501100440059e-06	5.23452090836112e-05	2.90001158357957e-05	C1QA/C1QC/MSR1	3
	CC	GO:0034362	low-density lipoprotein particle	1/7	12/19518	0.00429644898107551	0.0335460931550519	0.0185850931606936	MSR1	1
	CC	GO:0030667	secretory granule membrane	2/7	319/19518	0.00529675155079768	0.0335460931550519	0.0185850931606936	TYROBP/C3AR1	2
	CC	GO:0062023	collagen-containing extracellular matrix	2/7	415/19518	0.00882419325493932	0.0377438991933904	0.0209107474755625	C1QA/C1QC	2
	CC	GO:0034358	plasma lipoprotein particle	1/7	36/19518	0.0128418992074874	0.0377438991933904	0.0209107474755625	MSR1	1
	CC	GO:1990777	lipoprotein particle	1/7	36/19518	0.0128418992074874	0.0377438991933904	0.0209107474755625	MSR1	1
	CC	GO:0032994	protein-lipid complex	1/7	39/19518	0.0139056470712491	0.0377438991933904	0.0209107474755625	MSR1	1
	CC	GO:0035577	azurophil granule membrane	1/7	58/19518	0.0206199281475185	0.0489723293503563	0.0271314844046295	C3AR1	1
	CC	GO:0035579	specific granule membrane	1/7	91/19518	0.032188459894421	0.0679534153326665	0.0376473215139427	C3AR1	1
	MF	GO:0001540	amyloid-beta binding	2/7	85/18369	0.000437746606530432	0.0144456380155042	0.00414707311449883	C1QA/MSR1	2
	MF	GO:0140375	immune receptor activity	2/7	141/18369	0.00119797765900757	0.019766631373625	0.00567463101635167	C3AR1/CCR5	2
	MF	GO:0004875	complement receptor activity	1/7	12/18369	0.00456471349787202	0.0268202614002288	0.00769959657422837	C3AR1	1
	MF	GO:0042277	peptide binding	2/7	317/18369	0.00588732958118219	0.0268202614002288	0.00769959657422837	C1QA/MSR1	2
	MF	GO:0005149	interleukin-1 receptor binding	1/7	17/18369	0.00646139949632973	0.0268202614002288	0.00769959657422837	IL1B	1
	MF	GO:0030169	low-density lipoprotein particle binding	1/7	17/18369	0.00646139949632973	0.0268202614002288	0.00769959657422837	MSR1	1
	MF	GO:0019956	chemokine binding	1/7	22/18369	0.0083549870104459	0.0268202614002288	0.00769959657422837	CCR5	1
	MF	GO:0004435	phosphatidylinositol phospholipase C activity	1/7	24/18369	0.00911155538575437	0.0268202614002288	0.00769959657422837	CCR5	1
	MF	GO:0033218	amide binding	2/7	400/18369	0.00923891335254129	0.0268202614002288	0.00769959657422837	C1QA/MSR1	2
	MF	GO:0001637	G protein-coupled chemoattractant receptor activity	1/7	25/18369	0.00948965400185109	0.0268202614002288	0.00769959657422837	CCR5	1
	MF	GO:0004950	chemokine receptor activity	1/7	25/18369	0.00948965400185109	0.0268202614002288	0.00769959657422837	CCR5	1
	MF	GO:0004629	phospholipase C activity	1/7	27/18369	0.010245480259519	0.0268202614002288	0.00769959657422837	CCR5	1
	MF	GO:0071813	lipoprotein particle binding	1/7	30/18369	0.0113782927152486	0.0268202614002288	0.00769959657422837	MSR1	1
	MF	GO:0071814	protein-lipid complex binding	1/7	30/18369	0.0113782927152486	0.0268202614002288	0.00769959657422837	MSR1	1
	MF	GO:0005044	scavenger receptor activity	1/7	48/18369	0.0181518575658017	0.0374382062294661	0.0107478104008037	MSR1	1
	MF	GO:0015026	coreceptor activity	1/7	48/18369	0.0181518575658017	0.0374382062294661	0.0107478104008037	CCR5	1
	MF	GO:0001618	virus receptor activity	1/7	77/18369	0.0289811531359402	0.0533297845636166	0.0153099859991244	CCR5	1
	MF	GO:0140272	exogenous protein binding	1/7	78/18369	0.0293527435540493	0.0533297845636166	0.0153099859991244	CCR5	1
	MF	GO:0038024	cargo receptor activity	1/7	83/18369	0.0312088679178605	0.0533297845636166	0.0153099859991244	MSR1	1
	MF	GO:0008081	phosphoric diester hydrolase activity	1/7	86/18369	0.0323210815537071	0.0533297845636166	0.0153099859991244	CCR5	1
	MF	GO:0004896	cytokine receptor activity	1/7	92/18369	0.0345422258077787	0.0542806405550808	0.015582959011028	CCR5	1
	MF	GO:0004620	phospholipase activity	1/7	104/18369	0.0389714073668994	0.0584571110503491	0.0167819457560811	CCR5	1
	MF	GO:0016298	lipase activity	1/7	126/18369	0.0470463499943271	0.0661788637091674	0.0189987168543064	CCR5	1
	MF	GO:0019955	cytokine binding	1/7	130/18369	0.0485082553959673	0.0661788637091674	0.0189987168543064	CCR5	1
