# Supplementary material for: Common ground on immune infiltration landscape and diagnostic biomarkers in diabetes-complicated atherosclerosis: an integrated bioinformatics analysis
Source: Front Endocrinol (Lausanne). 2024 Jul 31;15:1381229. doi: 10.3389/fendo.2024.1381229 (PMC11323117; doi:10.3389/fendo.2024.1381229)
Supplement: Supplementary file 12 [file Table_11.xlsx]

## Sheet: Sheet1
	Supplementary Table 11. KEGG enrichment analysis of core-genes
	ID	Description	GeneRatio	BgRatio	pvalue	p.adjust	qvalue	geneID	Count
	hsa04936	Alcoholic liver disease	4/7	142/8776	2.21480041582215e-06	0.000128458424117684	9.0923385491646e-05	IL1B/C1QA/C3AR1/C1QC	4
	hsa05171	Coronavirus disease - COVID-19	4/7	233/8776	1.59179076636254e-05	0.000411974291203088	0.000291597048219972	IL1B/C1QA/C3AR1/C1QC	4
	hsa05133	Pertussis	3/7	76/8776	2.13090150622287e-05	0.000411974291203088	0.000291597048219972	IL1B/C1QA/C1QC	3
	hsa04610	Complement and coagulation cascades	3/7	86/8776	3.09143562922062e-05	0.00044825816623699	0.000317278919841064	C1QA/C3AR1/C1QC	3
	hsa05150	Staphylococcus aureus infection	3/7	96/8776	4.30122299140672e-05	0.000498620922037576	0.000352925879482132	C1QA/C3AR1/C1QC	3
	hsa05142	Chagas disease	3/7	102/8776	5.15814746935424e-05	0.000498620922037576	0.000352925879482132	IL1B/C1QA/C1QC	3
	hsa05020	Prion disease	3/7	272/8776	0.000939515216843386	0.0077845546538452	0.00550993886569806	IL1B/C1QA/C1QC	3
	hsa05322	Systemic lupus erythematosus	2/7	137/8776	0.00482614734602213	0.032901088222273	0.0232875216092314	C1QA/C1QC	2
	hsa04380	Osteoclast differentiation	2/7	141/8776	0.00510534127586995	0.032901088222273	0.0232875216092314	TYROBP/IL1B	2
	hsa04148	Efferocytosis	2/7	156/8776	0.00621791874915329	0.0360639287450891	0.0255261927596819	C1QA/C1QC	2
	hsa05163	Human cytomegalovirus infection	2/7	225/8776	0.0126227189024556	0.0665561542129478	0.047108711693375	IL1B/CCR5	2
	hsa04060	Cytokine-cytokine receptor interaction	2/7	297/8776	0.021417823888257	0.103519482126575	0.073271502775616	IL1B/CCR5	2
	hsa01523	Antifolate resistance	1/7	30/8776	0.0236929111892179	0.105706834536511	0.0748197195448986	IL1B	1
	hsa05143	African trypanosomiasis	1/7	37/8776	0.0291514834657133	0.120770431500812	0.0854817936212645	IL1B	1
	hsa05332	Graft-versus-host disease	1/7	42/8776	0.0330344288887235	0.122559141951638	0.0867478500202158	IL1B	1
	hsa04940	Type I diabetes mellitus	1/7	43/8776	0.0338094184694174	0.122559141951638	0.0867478500202158	IL1B	1
	hsa05144	Malaria	1/7	50/8776	0.0392194538326599	0.133807548370251	0.0947095169952778	IL1B	1
	hsa05134	Legionellosis	1/7	56/8776	0.0438359403698008	0.14124914119158	0.0999767061065632	IL1B	1
	hsa03250	Viral life cycle - HIV-1	1/7	63/8776	0.049197799007314	0.144984691078516	0.102620743231618	CCR5	1
