# Supplementary material for: Common ground on immune infiltration landscape and diagnostic biomarkers in diabetes-complicated atherosclerosis: an integrated bioinformatics analysis
Source: Front Endocrinol (Lausanne). 2024 Jul 31;15:1381229. doi: 10.3389/fendo.2024.1381229 (PMC11323117; doi:10.3389/fendo.2024.1381229)
Supplement: Supplementary file 13 [file Table_12.xlsx]

## Sheet: Sheet4
	Supplementary Table 12. Differential analysis results of infiltrated immune cells in GSE164416 and GSE100927.
	Cell	P value (in GSE164416)	P value (in GSE100927)
	B cell	0.0016	0.00615
	Macrophage M1	0.0202	0.11261
	Macrophage M2	0.0099	0.00093
	Monocyte	0.5211	0.00138
	Myeloid dendritic cell	0.0754	0.48792
	Neutrophil	0.2446	0.32039
	NK cell	0.5686	0.06403
	T cell CD4+	0.0205	0.00069
	T cell CD8+	0.4383	0.2741
	T cell regulatory	0.0012	0.00337
