# Supplementary material for: Common ground on immune infiltration landscape and diagnostic biomarkers in diabetes-complicated atherosclerosis: an integrated bioinformatics analysis
Source: Front Endocrinol (Lausanne). 2024 Jul 31;15:1381229. doi: 10.3389/fendo.2024.1381229 (PMC11323117; doi:10.3389/fendo.2024.1381229)
Supplement: Supplementary file 14 [file Table_13.xlsx]

## Sheet: Sheet4
	Supplementary Table 13. The correlation analysis results between core genes and immune infiltration cells.
	Gene	Cell	T2DM (GSE164416)		T2DM (GSE164416)
			Correlation Value	P value	Correlation Value	P value
	IL1B	B cell	0.304453	0.0599093	0.191133	0.319155
	IL1B	Macrophage M1	0.235733	0.148541	0.407882	0.0289363
	IL1B	Macrophage M2	0.260526	0.109177	0.206404	0.281419
	IL1B	Monocyte	0.23062	0.157807	-0.0677631	0.72689
	IL1B	Neutrophil	0.0788817	0.633124	-0.200301	0.2975
	IL1B	NK cell	0.313968	0.0520634	-0.363054	0.0536333
	IL1B	T cell CD4+	0.299618	0.063873	-0.201091	0.295559
	IL1B	T cell CD8+	0.169433	0.301284	-0.229557	0.229972
	IL1B	T cell regulatory	0.0661943	0.687962	0.142365	0.459654
	IL1B	Myeloid dendritic cell	0.116397	0.479011	0.542365	0.00274394
	IL1B	uncharacterized cell	-0.258097	0.112611	-0.441187	0.0165873
	C1QA	B cell	0.094332	0.566586	-0.249261	0.191563
	C1QA	Macrophage M1	0.421973	0.00745663	-0.174384	0.364018
	C1QA	Macrophage M2	0.209919	0.198929	0.5133	0.00491922
	C1QA	Monocyte	0.259448	0.110716	0.316228	0.0946761
	C1QA	Neutrophil	0.155261	0.345273	0.194902	0.31098
	C1QA	NK cell	-0.156478	0.340169	0.070936	0.713806
	C1QA	T cell CD4+	-0.164579	0.316728	0.141827	0.463016
	C1QA	T cell CD8+	-0.472267	0.00266598	0.236453	0.215975
	C1QA	T cell regulatory	-0.317611	0.0492884	-0.166995	0.384954
	C1QA	Myeloid dendritic cell	-0.344332	0.0324046	-0.16601	0.387798
	C1QA	uncharacterized cell	0.244737	0.132991	-0.336248	0.0745143
	CCR5	B cell	0.306109	0.0580615	-0.0536946	0.781635
	CCR5	Macrophage M1	0.403081	0.0109496	-0.336453	0.0748493
	CCR5	Macrophage M2	0.305096	0.0589404	0.0935961	0.627927
	CCR5	Monocyte	0.187712	0.252489	-0.0451754	0.815999
	CCR5	Neutrophil	-0.0225621	0.891558	0.273186	0.151605
	CCR5	NK cell	0.10474	0.525708	-0.166995	0.384954
	CCR5	T cell CD4+	0.0206089	0.900897	0.185388	0.335641
	CCR5	T cell CD8+	-0.117313	0.476932	0.496552	0.00674587
	CCR5	T cell regulatory	-0.0247402	0.88116	0.170443	0.375098
	CCR5	Myeloid dendritic cell	-0.0538404	0.74478	-0.139409	0.469111
	CCR5	uncharacterized cell	-0.0677314	0.682032	-0.213573	0.265953
	MSR1	B cell	-0.0698381	0.671709	-0.62249	0.000311074
	MSR1	Macrophage M1	0.441971	0.0048477	0.00418771	0.982799
	MSR1	Macrophage M2	0.228138	0.162018	-0.0470501	0.8085
	MSR1	Monocyte	0.201793	0.217981	-0.203314	0.290138
	MSR1	Neutrophil	0.18899	0.249214	0.266741	0.161888
	MSR1	NK cell	-0.282996	0.081096	-0.121197	0.531136
	MSR1	T cell CD4+	-0.173019	0.292195	0.371836	0.0470131
	MSR1	T cell CD8+	-0.468826	0.00288589	0.146323	0.448807
	MSR1	T cell regulatory	-0.341093	0.0341522	-0.417046	0.0244017
	MSR1	Myeloid dendritic cell	-0.324494	0.0443745	-0.226875	0.2366
	MSR1	uncharacterized cell	0.310931	0.0544715	0.0325203	0.867002
