# Supplementary material for: Common ground on immune infiltration landscape and diagnostic biomarkers in diabetes-complicated atherosclerosis: an integrated bioinformatics analysis
Source: Front Endocrinol (Lausanne). 2024 Jul 31;15:1381229. doi: 10.3389/fendo.2024.1381229 (PMC11323117; doi:10.3389/fendo.2024.1381229)
Supplement: Supplementary file 15 [file Table_14.xlsx]

## Sheet: Sheet4
	Supplementary Table 14. The regulation results between TF and core genes using TRRUST dataset.
	Key transcription factor	Description	P value	Q value	List of overlapped genes
	SPI1	spleen focus forming virus (SFFV) proviral integration oncogene spi1	0.000158	0.00079	IL1B,MSR1
	YY1	YY1 transcription factor	0.000341	0.000852	IL1B,CCR5
	JUN	jun proto-oncogene	0.00091	0.00152	IL1B,MSR1
	RELA	v-rel reticuloendotheliosis viral oncogene homolog A (avian)	0.00365	0.00369	IL1B,CCR5
	NFKB1	nuclear factor of kappa light polypeptide gene enhancer in B-cells 1	0.00369	0.00369	CCR5,IL1B
